# Supplementary material for: Identification of new heading date determinants in wheat 5B chromosome
Source: BMC Plant Biol. 2016 Jan 27;16(Suppl 1):8. doi: 10.1186/s12870-015-0688-x (PMC4895781; doi:10.1186/s12870-015-0688-x)
Supplement: Additional file 1: Table S1. — 5B chromosome genetic_linkage_map of CS x CS-5Bdic. The map was constructed using MultiPoint “UltraDense” software. (XLSX 26 kb) [file 12870_2015_688_MOESM1_ESM.xlsx]

## Sheet: print.txt
Skeletons marker	Missing	Segregation	Distance	Added marker	Missing	Segregation	Distance
Ku_c10387_272	1	1.0:0,5
BS00066144_51	1	1.0:0,5	0,43
[Excalibur_c6967_553]	1	1.0:0,4	1,31
[RFL_Contig4979_865]	2	1.0:0,4	1,31
RFL_Contig4979_965	1	1.0:0,4	1,31
[wsnp_Ex_c2459_4591587]	0	1.0:0,4	2,19
[wsnp_Ex_rep_c68504_67334656]	1	1.0:0,4	2,19
BS00009810_51	0	1.0:0,4	2,19
Excalibur_c74858_243	1	1.0:0,4	2,63
[RAC875_c29907_115]	1	1.0:0,4	4,43
[BS00022336_51]	1	1.0:0,4	4,43
wsnp_JD_rep_c48937_33188230	0	1.0:0,4	4,43
				RAC875_c22387_117	0	1.0:0,4	0,43
				[Excalibur_c11605_156]	1	1.0:0,4	0,43
[wsnp_BF201102B_Ta_2_5]	1	1.0:0,4	5,31
BobWhite_rep_c50066_63	1	1.0:0,4	5,31
RAC875_c8661_692	1	1.0:0,5	7,58
[wsnp_Ex_c8962_14947544]	0	1.0:0,5	8,46
[BS00022107_51]	0	1.0:0,5	8,46
[Excalibur_c58520_78]	1	1.0:0,5	8,46
RAC875_rep_c116173_605	0	1.0:0,5	8,46
[Excalibur_c32422_152]	1	1.0:0,6	9,78
[BS00023072_51]	1	1.0:0,6	9,78
[BS00063769_51]	1	1.0:0,5	9,78
[wsnp_Ex_c214_421541]	3	1.0:0,6	9,78
IAAV2411	0	1.0:0,5	9,78
[IAAV3261]	2	1.0:0,6	10,67
RFL_Contig5320_731	2	1.0:0,6	10,67
[RAC875_rep_c117234_313]	0	1.0:0,5	11,11
[Ex_c2571_987]	1	1.0:0,5	11,11
[Kukri_c439_857]	1	1.0:0,5	11,11
[Kukri_c51_98]	2	1.0:0,5	11,11
[Tdurum_contig44130_228]	2	1.0:0,5	11,11
[BS00065930_51]	2	1.0:0,5	11,11
[Tdurum_contig12926_687]	2	1.0:0,5	11,11
[Kukri_s113060_116]	2	1.0:0,5	11,11
[wsnp_Ex_c1498_2868339]	2	1.0:0,5	11,11
[wsnp_Ex_c1302_2489542]	2	1.0:0,5	11,11
[wsnp_Ra_rep_c106477_90236168]	2	1.0:0,5	11,11
[Kukri_c43113_136]	2	1.0:0,5	11,11
[Kukri_rep_c117024_436]	2	1.0:0,5	11,11
[wsnp_Ku_c1535_3032561]	2	1.0:0,5	11,11
[wsnp_Ex_c2904_5355509]	2	1.0:0,5	11,11
[wsnp_Ex_rep_c104986_89538820]	2	1.0:0,5	11,11
[CAP7_c11288_109]	2	1.0:0,5	11,11
[wsnp_Ex_c58012_59490259]	3	1.0:0,5	11,11
Kukri_c2827_439	0	1.0:0,5	11,11
				IAAV3972	1	1.0:0,5	0,89
[Ku_c4349_1791]	2	1.0:0,5	11,54
[Kukri_c13224_551]	2	1.0:0,5	11,54
[Kukri_c73901_100]	2	1.0:0,5	11,54
[RAC875_c96137_101]	2	1.0:0,5	11,54
[Tdurum_contig43677_338]	2	1.0:0,5	11,54
[Tdurum_contig354_149]	2	1.0:0,5	11,54
Jagger_c6508_51	1	1.0:0,5	11,54
[Kukri_rep_c105119_190]	2	1.0:0,5	11,98
[wsnp_Ex_c65091_63634826]	3	1.0:0,5	11,98
[Kukri_c40734_179]	3	1.0:0,5	11,98
wsnp_Ex_c39535_46808105	1	1.0:0,5	11,98
				tplb0025i03_2004	0	1.0:0,5	0,89
[Tdurum_contig31845_322]	0	1.0:0,5	12,86
[BS00065390_51]	1	1.0:0,5	12,86
[BS00045446_51]	1	1.0:0,5	12,86
[Kukri_c59166_143]	1	1.0:0,5	12,86
[BS00110489_51]	1	1.0:0,5	12,86
[wsnp_Ex_c53011_56395185]	1	1.0:0,5	12,86
[wsnp_CAP8_c1594_914839]	1	1.0:0,5	12,86
[JD_c7452_325]	1	1.0:0,5	12,86
[Kukri_c36789_230]	1	1.0:0,5	12,86
[Kukri_c39743_170]	1	1.0:0,5	12,86
[TA004455-0314]	1	1.0:0,5	12,86
[Ku_c69113_923]	1	1.0:0,5	12,86
[Excalibur_rep_c68375_213]	1	1.0:0,5	12,86
[TA008675-0589]	2	1.0:0,5	12,86
[wsnp_Ex_c12909_20457407]	2	1.0:0,5	12,86
[IAAV3825]	2	1.0:0,5	12,86
[JG_c1889_344]	2	1.0:0,5	12,86
[wsnp_Ex_c48257_53217539]	2	1.0:0,5	12,86
[BS00002191_51]	2	1.0:0,5	12,86
[Kukri_c34434_1037]	2	1.0:0,5	12,86
[wsnp_JD_c10416_11077664]	2	1.0:0,5	12,86
[Kukri_c23070_350]	3	1.0:0,5	12,86
Kukri_c32583_540	0	1.0:0,5	12,86
[BS00002208_51]	0	1.0:0,5	14,18
[RFL_Contig3811_3709]	0	1.0:0,5	14,18
[BS00092953_51]	2	1.0:0,5	14,18
[RAC875_rep_c105322_99]	2	1.0:0,5	14,18
[BS00049793_51]	2	1.0:0,5	14,18
[IACX6007]	2	1.0:0,5	14,18
[wsnp_BE443187B_Ta_2_1]	3	1.0:0,5	14,18
[IAAV5873]	3	1.0:0,5	14,18
[wsnp_Ex_rep_c66651_64963120]	3	1.0:0,5	14,18
[wsnp_Ku_c20701_30355248]	3	1.0:0,5	14,18
[Jagger_c505_141]	3	1.0:0,5	14,18
[wsnp_Ku_c14332_22613741]	3	1.0:0,5	14,18
[BS00048572_51]	4	1.0:0,5	14,18
[Kukri_c47349_450]	4	1.0:0,5	14,18
wsnp_BE497820B_Ta_2_1	0	1.0:0,5	14,18
				Kukri_c49151_139	2	1.0:0,5	0,44
				[Tdurum_contig48658_802]	2	1.0:0,5	0,44
				[Kukri_c28117_583]	3	1.0:0,5	0,44
				Ex_c2735_955	2	1.0:0,5	0,89
[Excalibur_c8082_478]	2	1.0:0,4	15,53
[BS00108020_51]	2	1.0:0,4	15,53
[BS00070507_51]	2	1.0:0,4	15,53
[BS00028183_51]	2	1.0:0,4	15,53
[wsnp_Ex_c6548_11355524]	2	1.0:0,4	15,53
[BS00064767_51]	2	1.0:0,4	15,53
[Excalibur_c32630_104]	3	1.0:0,4	15,53
[Excalibur_c49271_183]	3	1.0:0,4	15,53
[Tdurum_contig42092_348]	3	1.0:0,4	15,53
[IAAV5469]	3	1.0:0,4	15,53
Ex_c66350_301	2	1.0:0,4	15,53
IAAV7207	2	1.0:0,5	16,88
[Ex_c1583_1138]	3	1.0:0,5	17,78
[wsnp_Ex_rep_c68023_66768700]	3	1.0:0,5	17,78
[wsnp_Ex_rep_c69631_68583202]	3	1.0:0,5	17,78
[wsnp_Ex_rep_c66903_65319487]	3	1.0:0,5	17,78
[GENE-3506_53]	3	1.0:0,5	17,78
[IAAV4188]	3	1.0:0,5	17,78
[BobWhite_c47103_205]	3	1.0:0,5	17,78
[Ex_c1583_1688]	3	1.0:0,5	17,78
Tdurum_contig52447_814	2	1.0:0,5	17,78
[Excalibur_c54941_571]	1	1.0:0,6	18,21
[Kukri_c40046_237]	2	1.0:0,6	18,21
[TA005322-0586]	2	1.0:0,6	18,21
[wsnp_Ex_c10674_17400603]	2	1.0:0,6	18,21
[IAAV52]	3	1.0:0,6	18,21
[RAC875_c9150_2945]	3	1.0:0,6	18,21
[RFL_Contig697_1463]	3	1.0:0,6	18,21
[BS00094480_51]	3	1.0:0,6	18,21
[Excalibur_c25948_366]	3	1.0:0,6	18,21
Kukri_c9520_288	0	1.0:0,5	18,21
[IACX2883]	3	1.0:0,5	18,66
[wsnp_Ex_rep_c102070_87317290]	4	1.0:0,6	18,66
TA005387-0575	3	1.0:0,5	18,66
				TA002380-1222	0	1.0:0,5	0,45
[BS00011102_51]	0	1.0:0,5	19,10
[Kukri_c9073_1450]	2	1.0:0,5	19,10
[Tdurum_contig10338_566]	2	1.0:0,5	19,10
[wsnp_Ex_c19724_28720939]	2	1.0:0,5	19,10
[Excalibur_c10444_2056]	2	1.0:0,5	19,10
[Tdurum_contig68472_291]	2	1.0:0,5	19,10
[Tdurum_contig10172_176]	2	1.0:0,5	19,10
[Kukri_c46476_647]	2	1.0:0,5	19,10
[Ku_c1083_375]	2	1.0:0,5	19,10
[RAC875_c2437_1569]	2	1.0:0,5	19,10
[wsnp_Ex_c13409_21124830]	2	1.0:0,5	19,10
[Tdurum_contig68343_339]	2	1.0:0,5	19,10
[Kukri_c45713_151]	2	1.0:0,5	19,10
[Tdurum_contig68472_115]	3	1.0:0,5	19,10
[BS00066289_51]	3	1.0:0,5	19,10
[Tdurum_contig77275_259]	3	1.0:0,5	19,10
[wsnp_Ra_c26091_35652620]	3	1.0:0,5	19,10
[Excalibur_c16135_253]	3	1.0:0,5	19,10
[wsnp_Ex_c19724_28721128]	7	1.0:0,6	19,10
TA005272-0214	0	1.0:0,5	19,10
CAP12_rep_c4520_207	2	1.0:0,6	19,99
Jagger_c3991_101	3	1.0:0,6	20,44
[BS00093122_51]	3	1.0:0,6	20,89
[GENE-3437_148]	3	1.0:0,6	20,89
Excalibur_c9846_458	3	1.0:0,6	20,89
[GENE-3575_1073]	3	1.0:0,6	21,78
[BS00098821_51]	3	1.0:0,6	21,78
BobWhite_c11861_557	2	1.0:0,6	21,78
				Tdurum_contig11060_433	2	1.0:0,6	0,89
				[wsnp_Ex_rep_c70120_69070056]	2	1.0:0,6	0,89
				[Tdurum_contig53926_455]	2	1.0:0,6	0,89
				[wsnp_Ex_c18654_27528399]	2	1.0:0,6	0,89
				[BS00066903_51]	3	1.0:0,6	0,89
[CAP7_c1155_57]	2	1.0:0,7	22,22
[BobWhite_rep_c50822_462]	2	1.0:0,7	22,22
[RAC875_c27959_117]	2	1.0:0,7	22,22
[wsnp_CAP12_c303_168418]	3	1.0:0,7	22,22
[BS00042014_51]	3	1.0:0,7	22,22
BS00083511_51	2	1.0:0,7	22,22
[TA002629-0202]	3	1.0:0,7	22,66
[Kukri_c35480_647]	3	1.0:0,7	22,66
[IAAV2002]	3	1.0:0,7	22,66
Ex_c24477_484	0	1.0:0,7	22,66
[RAC875_c18335_443]	3	1.0:0,7	23,10
[RAC875_c42009_247]	3	1.0:0,7	23,10
IAAV659	3	1.0:0,7	23,10
[Kukri_c34173_518]	1	1.0:0,7	24,00
[RFL_Contig5739_641]	2	1.0:0,7	24,00
[BobWhite_rep_c65835_277]	2	1.0:0,7	24,00
[BobWhite_c6633_179]	2	1.0:0,7	24,00
[BobWhite_c4773_85]	2	1.0:0,7	24,00
[Excalibur_rep_c101527_180]	2	1.0:0,7	24,00
[Kukri_c46932_155]	2	1.0:0,7	24,00
[Kukri_c46932_125]	2	1.0:0,7	24,00
[BobWhite_c6633_395]	2	1.0:0,7	24,00
[IAAV1706]	3	1.0:0,7	24,00
[IACX6009]	3	1.0:0,7	24,00
[TA003609-0197]	3	1.0:0,7	24,00
[Excalibur_c20260_137]	3	1.0:0,7	24,00
[Kukri_c64573_443]	3	1.0:0,7	24,00
[BobWhite_c16987_106]	3	1.0:0,7	24,00
[RFL_Contig5739_1542]	4	1.0:0,7	24,00
BobWhite_rep_c62475_70	0	1.0:0,7	24,00
[wsnp_Ku_c2185_4218722]	3	1.0:0,7	24,44
Tdurum_contig12551_233	3	1.0:0,7	24,44
[wsnp_Ex_c3834_6971470]	2	1.0:0,7	24,89
Tdurum_contig4864_86	2	1.0:0,7	24,89
[IAAV7226]	3	1.0:0,7	26,72
[Excalibur_c17055_1451]	3	1.0:0,7	26,72
TA001786-1535	3	1.0:0,7	26,72
[Ra_c10633_2155]	3	1.0:0,7	28,08
[tplb0027f13_1493]	3	1.0:0,7	28,08
[Tdurum_contig25513_123]	7	1.0:0,7	28,08
wsnp_Ku_c3102_5811860	2	1.0:0,7	28,08
[Excalibur_c33675_201]	1	1.0:0,7	28,52
[Excalibur_c23304_353]	1	1.0:0,7	28,52
[BS00087043_51]	1	1.0:0,7	28,52
[Kukri_c35352_483]	1	1.0:0,7	28,52
[Tdurum_contig63997_587]	1	1.0:0,7	28,52
[Excalibur_c56310_57]	1	1.0:0,7	28,52
[RAC875_c36779_148]	1	1.0:0,7	28,52
[BobWhite_c23903_443]	1	1.0:0,7	28,52
[wsnp_Ku_c3294_6125586]	2	1.0:0,7	28,52
[BS00099782_51]	2	1.0:0,7	28,52
[Kukri_c94990_140]	2	1.0:0,7	28,52
[RAC875_c32320_88]	2	1.0:0,7	28,52
[Kukri_c30643_112]	2	1.0:0,7	28,52
[IAAV2426]	2	1.0:0,7	28,52
[BS00087696_51]	2	1.0:0,7	28,52
[RAC875_c23289_303]	2	1.0:0,7	28,52
Tdurum_contig11439_387	0	1.0:0,7	28,52
RAC875_c103988_92	1	1.0:0,7	28,95
[BS00109560_51]	2	1.0:0,8	30,29
BobWhite_c34759_227	1	1.0:0,8	30,29
[Tdurum_contig12995_792]	1	1.0:0,7	30,72
[BS00010311_51]	1	1.0:0,7	30,72
[Tdurum_contig58669_273]	1	1.0:0,7	30,72
Tdurum_contig12995_722	1	1.0:0,7	30,72
[wsnp_Ex_c1343_2568829]	2	1.0:0,8	32,06
[Excalibur_c874_1479]	2	1.0:0,8	32,06
IAAV2296	1	1.0:0,8	32,06
[Tdurum_contig27797_654]	1	1.0:0,9	32,94
[Kukri_c49101_731]	1	1.0:0,9	32,94
[Tdurum_contig27797_1114]	2	1.0:0,9	32,94
BS00067744_51	1	1.0:0,9	32,94
[BS00011514_51]	1	1.0:0,9	33,39
[wsnp_RFL_Contig2809_2587619]	1	1.0:0,9	33,39
Vrn-B1	5	1.0:0,9	33,39
				wsnp_Ex_c18754_27630557	0	1.0:0,5	8,50
[wsnp_Ra_c20970_30293078]	1	1.0:0,9	33,84
IACX5702	0	1.0:0,9	33,84
Excalibur_c5329_1335	1	1.0:1,0	35,18
[Kukri_c10016_369]	1	1.0:0,9	35,61
[Excalibur_c3165_730]	2	1.0:0,9	35,61
[Kukri_c100408_598]	2	1.0:0,9	35,61
[GENE-2689_215]	2	1.0:0,9	35,61
GENE-2794_534	1	1.0:0,9	35,61
[BobWhite_c11154_279]	3	1.0:0,9	36,49
[TA001138-0446]	3	1.0:0,9	36,49
TA001138-1003	1	1.0:0,9	36,49
[wsnp_Ex_c11265_18216936]	1	1.0:0,9	36,93
RAC875_rep_c114200_428	0	1.0:0,9	36,93
Tdurum_contig98569_290	1	1.0:0,9	37,81
[Tdurum_contig28353_1628]	2	1.0:0,8	38,25
[Kukri_c4581_737]	2	1.0:0,8	38,25
[wsnp_Ra_c47696_53184502]	3	1.0:0,8	38,25
[Excalibur_c100531_251]	3	1.0:0,8	38,25
BS00021735_51	2	1.0:0,8	38,25
[BobWhite_rep_c50349_139]	3	1.0:0,9	38,68
IACX5390	2	1.0:0,9	38,68
Tdurum_contig13773_321	2	1.0:0,8	40,04
[Kukri_c87104_125]	4	1.0:0,9	40,94
[BS00049403_51]	4	1.0:0,9	40,94
[RAC875_c1792_3457]	4	1.0:0,9	40,94
RAC875_c60758_585	4	1.0:0,9	40,94
				Tdurum_contig47491_258	0	1.0:0,8	0,45
[Excalibur_c82693_359]	2	1.0:0,8	41,39
[Tdurum_contig70554_1006]	2	1.0:0,8	41,39
[RAC875_rep_c108082_333]	2	1.0:0,8	41,39
[Excalibur_c9868_1206]	2	1.0:0,8	41,39
[RFL_Contig1265_515]	3	1.0:0,8	41,39
[Tdurum_contig52688_476]	3	1.0:0,8	41,39
[Tdurum_contig85945_281]	3	1.0:0,8	41,39
[Jagger_c3819_70]	3	1.0:0,8	41,39
[wsnp_Ex_c12152_19429932]	3	1.0:0,8	41,39
[wsnp_Ex_c11131_18037020]	3	1.0:0,8	41,39
[wsnp_Ex_c11131_18036595]	3	1.0:0,8	41,39
[Excalibur_c9258_1222]	3	1.0:0,8	41,39
[Kukri_rep_c70662_486]	3	1.0:0,8	41,39
[RAC875_c11671_1921]	3	1.0:0,8	41,39
[wsnp_Ku_rep_c70662_70289489]	4	1.0:0,8	41,39
Tdurum_contig14404_319	0	1.0:0,8	41,39
[Excalibur_c1830_620]	1	1.0:0,9	43,64
[BobWhite_c22036_399]	2	1.0:0,9	43,64
[Kukri_rep_c101622_604]	2	1.0:0,9	43,64
[Kukri_c36018_985]	2	1.0:0,9	43,64
[BS00098292_51]	2	1.0:0,9	43,64
[Excalibur_c35561_309]	2	1.0:0,9	43,64
[BS00110474_51]	2	1.0:0,9	43,64
[Tdurum_contig50731_961]	3	1.0:0,9	43,64
[TA003709-0269]	3	1.0:0,9	43,64
[GENE-2970_274]	4	1.0:0,9	43,64
Kukri_c10508_253	0	1.0:0,9	43,64
wsnp_Ku_c25613_35580381	2	1.0:0,9	44,08
[Tdurum_contig82473_67]	2	1.0:1,0	44,52
[wsnp_Ex_c11070_17950604]	2	1.0:1,0	44,52
[RAC875_c10819_636]	2	1.0:1,0	44,52
[Tdurum_contig51422_127]	2	1.0:1,0	44,52
[wsnp_RFL_Contig1548_762547]	3	1.0:0,9	44,52
BS00065029_51	2	1.0:1,0	44,52
[wsnp_Ku_rep_c102339_89347150]	0	1.0:0,9	46,34
[Tdurum_contig2290_65]	0	1.0:0,9	46,34
[Tdurum_contig24416_284]	2	1.0:0,9	46,34
[BS00015015_51]	2	1.0:0,9	46,34
[Kukri_c23743_112]	3	1.0:0,9	46,34
[Kukri_c45951_367]	6	1.0:1,0	46,34
Excalibur_c12395_467	0	1.0:0,9	46,34
BS00064947_51	2	1.0:0,9	46,77
[Tdurum_contig5017_993]	3	1.0:0,9	47,22
GENE-2848_248	3	1.0:0,9	47,22
[BS00022991_51]	3	1.0:1,0	47,66
[BS00025795_51]	3	1.0:1,0	47,66
BS00100708_51	3	1.0:1,0	47,66
Tdurum_contig97407_196	3	1.0:1,1	49,02
[BobWhite_c11038_605]	3	1.0:1,0	50,85
[tplb0057d20_531]	3	1.0:1,0	50,85
RFL_Contig4167_1164	3	1.0:1,0	50,85
				RFL_Contig3455_700	3	1.0:1,0	32,48
[IACX7841]	2	1.0:1,0	51,30
[Kukri_c4096_220]	2	1.0:1,0	51,30
[Kukri_rep_c112425_506]	2	1.0:1,0	51,30
[Tdurum_contig8171_1680]	2	1.0:1,0	51,30
[BS00021868_51]	3	1.0:1,0	51,30
[Kukri_c16006_1996]	3	1.0:1,0	51,30
[BS00064272_51]	3	1.0:1,0	51,30
[BS00084106_51]	3	1.0:1,0	51,30
[BS00050057_51]	3	1.0:1,0	51,30
[wsnp_Ku_c40084_48381107]	3	1.0:1,0	51,30
BobWhite_c38408_71	2	1.0:1,0	51,30
wsnp_Ra_c6374_11143280	2	1.0:1,0	51,74
BS00078784_51	2	1.0:0,9	53,09
				BS00065265_51	6	1.0:1,0	0,46
[Tdurum_contig92938_632]	2	1.0:1,0	53,53
[BS00062972_51]	2	1.0:1,0	53,53
[RAC875_c62400_639]	2	1.0:1,0	53,53
[RAC875_c62400_924]	2	1.0:1,0	53,53
[RAC875_c62400_840]	2	1.0:1,0	53,53
[Kukri_c3576_1212]	2	1.0:1,0	53,53
[BS00088733_51]	3	1.0:0,9	53,53
[Excalibur_c17489_804]	3	1.0:0,9	53,53
Tdurum_contig44115_720	1	1.0:1,0	53,53
BS00024814_51	2	1.0:0,9	53,97
BS00039874_51	2	1.0:0,9	54,40
Excalibur_c9563_1157	0	1.0:0,8	54,84
BobWhite_c2694_494	2	1.0:0,9	55,73
[IAAV8455]	1	1.0:0,9	56,17
[Excalibur_c9969_98]	1	1.0:0,9	56,17
[wsnp_JD_c8978_9893945]	1	1.0:0,9	56,17
[Kukri_c27433_1819]	1	1.0:0,9	56,17
[BobWhite_c6685_1922]	1	1.0:0,9	56,17
[Excalibur_c37910_276]	2	1.0:0,9	56,17
[wsnp_Ex_c7193_12354542]	2	1.0:0,9	56,17
[RAC875_c19660_1530]	2	1.0:0,9	56,17
[Excalibur_rep_c107626_110]	2	1.0:0,9	56,17
Excalibur_c17032_261	1	1.0:0,9	56,17
[Ku_c1970_1921]	1	1.0:0,9	56,61
[RAC875_c38873_1118]	1	1.0:0,9	56,61
[wsnp_Ku_c3151_5892200]	1	1.0:0,9	56,61
[BS00018740_51]	1	1.0:0,9	56,61
[CAP11_c7700_247]	1	1.0:0,9	56,61
[wsnp_Ra_c38873_46699852]	1	1.0:0,9	56,61
[BS00064423_51]	2	1.0:0,8	56,61
[D_GDEEGVY01AU4CW_149]	3	1.0:0,9	56,61
BobWhite_c33898_150	0	1.0:0,9	56,61
[BobWhite_c26082_239]	0	1.0:0,9	57,48
BS00065864_51	0	1.0:0,9	57,48
Tdurum_contig12848_112	0	1.0:0,9	58,36
Kukri_c59657_805	0	1.0:1,1	60,61
				BS00074721_51	0	1.0:1,1	0,88
[wsnp_Ex_c3874_7036132]	0	1.0:1,1	61,04
[RFL_Contig5616_1779]	0	1.0:1,1	61,04
[Excalibur_c23452_401]	0	1.0:1,1	61,04
[wsnp_Ex_c3175_5864335]	0	1.0:1,1	61,04
Kukri_c1214_948	0	1.0:1,1	61,04
RFL_Contig4176_605	1	1.0:1,2	61,48
[Excalibur_c2618_1412]	0	1.0:1,2	61,91
Excalibur_c2618_1723	0	1.0:1,2	61,91
				RFL_Contig3285_1009	1	1.0:1,1	4,78
[RAC875_c82589_246]	0	1.0:1,2	62,79
[BS00031339_51]	0	1.0:1,2	62,79
[BobWhite_c10956_71]	0	1.0:1,2	62,79
[TA001999-0466]	0	1.0:1,2	62,79
[BobWhite_c24484_240]	1	1.0:1,2	62,79
Excalibur_c23801_115	0	1.0:1,2	62,79
[Kukri_c50720_397]	0	1.0:1,0	71,45
[wsnp_Ex_c9362_15546626]	0	1.0:1,0	71,45
BS00024829_51	0	1.0:1,0	71,45
wsnp_Ku_c9967_16591591	0	1.0:1,0	76,19
D_GDS7LZN02F4FP5_176	3	1.0:1,1	80,00
[Excalibur_c86388_413]	1	1.0:1,2	80,44
[Kukri_c637_517]	1	1.0:1,2	80,44
BS00094333_51	0	1.0:1,2	80,44
