# Supplementary material for: Identification of new heading date determinants in wheat 5B chromosome
Source: BMC Plant Biol. 2016 Jan 27;16(Suppl 1):8. doi: 10.1186/s12870-015-0688-x (PMC4895781; doi:10.1186/s12870-015-0688-x)
Supplement: Additional file 2: Table S2. — Localization of markers due to N5BT5D/DT5BL analysis in current investigation and according to comparison with previously reported 5B mapping data. (XLSX 37 kb) [file 12870_2015_688_MOESM2_ESM.xlsx]

## Sheet: Лист1
	This study			Wang et al., 2014			Maccaferri_2014_consensus		Gadaleta_2014
Marker_name	genetic linkage map	Dt5BL	N5BT5D	Predicted Chr.	BlastN against CSS contigs		Chromosome	Position	physical mapping
					Best hit (BlastN)	FSWC contig
Ku_c10387_272	5BS	5B	5A/5D	5B	5B	5BS_2255840	5B	0.4	5BS-5BL
BS00066144_51	5BS	5B	5A/5D	5B	5B	5BS_2287233	5B	0.5	5BS-5BL
Excalibur_c6967_553	5BS	5B	5A/5D	5B	5B	5BS_1635726	5B	2.8	5BS-5BL
RFL_Contig4979_865	5BS	5BS	5A/5D	5D	5B	5BS_1635726	5B	2.8	5B
RFL_Contig4979_965	5BS	5B	5A/5D	5B	5B	5BS_1635726	5B	2.8	5BS-5BL
wsnp_Ex_c2459_4591587	5BS	5B	5A/5D	5B	5B	5BS_2262359	5B	7.2	5BS-5BL
wsnp_Ex_rep_c68504_67334656	5BS	5B	5A/5D	5B	5B	5BS_2290983	5B	7.7	5BS-5BL
BS00009810_51	5BS	5B	5A/5D	.	5B	5BS_1088662	5B	6.5	5BS-5BL
Excalibur_c74858_243	5BS	5B	5A/5D	5B	5D	5DS_2768233	5B	8.3	5BS-5BL
RAC875_c29907_115	5BS	5B	5A/5D	5B	5B	5BS_2249522	5B	12.4	5BS-5BL
BS00022336_51	5BS	5BS	5B	5B	5B	5BS_2277014	5B	12.8	5BS-5BL
wsnp_JD_rep_c48937_33188230	5BS	5BS	5B	5B	5B	5BS_2294859	5B	10.1	5BS
RAC875_c22387_117	5BS	5B	5A/5D	5B	6B	6BS_3043959	.	.	5BS-5BL
Excalibur_c11605_156	5BS	5B	5A/5D	.	6B	6BS_3043959	.	.	5BS-5BL
wsnp_BF201102B_Ta_2_5	5BS	5B	5A/5D	5B	5B	5BS_2294415	.	.	5BS-5BL
BobWhite_rep_c50066_63	5BS	5B	5A/5D	5B	5B	5BS_2294415	5B	15.8	5BS-5BL
RAC875_c8661_692	5BS	5B	5A/5D	5B	5B	5BS_2253305	.	.	5BS-5BL
wsnp_Ex_c8962_14947544	5BS	5B	5A/5D	5B	5B	5BS_2259998	5B	24.1	5BS-5BL
BS00022107_51	5BS	5B	5A/5D	.	5B	5BS_2289016	.	.	5BS-5BL
Excalibur_c58520_78	5BS	5B	5A/5D	.	5B	5BS_2255383	5B	22.8	5BS-5BL
RAC875_rep_c116173_605	5BS	5B	5A/5D	.	5B	5BS_2291818	5B	27.9	5BS-5BL
Excalibur_c32422_152	5BS	5B	5A/5D	5B	5B	5BS_2238528	5B	34.2	5BS-5BL
BS00023072_51	5BS	5B	5A/5D	5B	5B	5BS_2287446	.	.	5BS-5BL
BS00063769_51	5BS	5BS	5B	5B	5B	5BS_2240909	.	.	.
wsnp_Ex_c214_421541	5BS	5B	5A/5D	5B	5B	5BS_2276690	5B	34	5BS-5BL
IAAV2411	5BS	5B	5A/5D	5B	5B	5BS_2240909	.	.	5BS-5BL
IAAV3261	5BS	5B	5A/5D	5B	5B	5BS_2294759	5B	36.4	5BS-5BL
RFL_Contig5320_731	5BS	5B	5A/5D	.	5D	5DS_2778148	5B	36.4	5BS-5BL
RAC875_rep_c117234_313	5BS	5B	5A/5D	.	5B	5BS_2271375	.	.	5BS-5BL
Ex_c2571_987	5BS	5B	5A/5D	.	5B	5BS_2295454	5B	37.2	5BS-5BL
Kukri_c439_857	5BS	5B	5A/5D	.	5B	5BS_2293915	.	.	5BS-5BL
Kukri_c51_98	5BS	5B	5A/5D	5B	5D	5DS_2774110	5B	38.1	5BS-5BL
Tdurum_contig44130_228	5BS	5B	5A/5D	5B	5B	5BS_2261047	5B	38.6	5BS-5BL
BS00065930_51	5BS	5B	5A/5D	5B	1A	1AL_3871601	5B	38.1	5BS-5BL
Tdurum_contig12926_687	5BS	5B	5A/5D	5B	5B	5BS_2247167	5B	36.4	5BS-5BL
Kukri_s113060_116	5BS	5B	5A/5D	5B	5B	5BS_2294061	5B	36.4	5BS-5BL
wsnp_Ex_c1498_2868339	5BS	5B	5A/5D	5B	5B	5BS_2244429	5B	38.1	5BS-5BL
wsnp_Ex_c1302_2489542	5BS	5B	5A/5D	5B	5B	5BS_2247167	5B	36.4	5BS-5BL
wsnp_Ra_rep_c106477_90236168	5BS	5B	5A/5D	5B	5B	5BS_2283596	5B	36.4	5BS-5BL
Kukri_c43113_136	5BS	5B	5A/5D	.	5B	5BS_2295752	5B	37.2	5BS-5BL
Kukri_rep_c117024_436	5BS	5B	5A/5D	5B	5B	5BS_711814	5B	36.4	5BS-5BL
wsnp_Ku_c1535_3032561	5BS	5B	5A/5D	5B	5B	5BS_2261047	.	.	5BS-5BL
wsnp_Ex_c2904_5355509	5BS	5B	5A/5D	5B	5B	5BS_2281680	.	.	5BS-5BL
wsnp_Ex_rep_c104986_89538820	5BS	5B	5A/5D	5B	5B	5BS_2266199	5B	39	5BS-5BL
CAP7_c11288_109	5BS	5BS	5B	5B	5B	5BS_1871392	5B	36.4	5BS
wsnp_Ex_c58012_59490259	5BS	5B	5A/5D	5B	5B	5BS_2239197	.	.	5BS-5BL
Kukri_c2827_439	5BS	5B	5A/5D	5B	5B	5BS_2294061	5B	36.4	5BS-5BL
IAAV3972	5BS	.	5A/5D	5B	5B	5BS_2277449	.	.	.
Ku_c4349_1791	5BS	5B	5A/5D	5B	5B	5BS_2245221	2B	17.7	5BS-5BL
Kukri_c13224_551	5BS	5B	5A/5D	5B	5B	5BS_2270254	5B	40.3	5BS-5BL
Kukri_c73901_100	5BS	5B	5A/5D	5B	5B	5BS_2235971	5B	40.3	5BS-5BL
RAC875_c96137_101	5BS	5BS	5B	5B	5B	5BS_2274174	5B	40.7	.
Tdurum_contig43677_338	5BS	5BS	5B	5B	5B	5BS_2295622	5B	40.3	5BS
Tdurum_contig354_149	5BS	5BS	5B	5B	5B	5BS_2274174	5B	40.7	.
Jagger_c6508_51	5BS	5B	5A/5D	5B	5B	5BS_2281823	5B	38.6	5BS-5BL
Kukri_rep_c105119_190	5BL	5BL	5A/5D	5B	5B	5BL_10924463	.	.	5BL
wsnp_Ex_c65091_63634826	5BL	5BL	5A/5D	5B	5B	5BL_10880387	.	.	5BL
Kukri_c40734_179	5BL	5BL	5A/5D	5B	5B	5BL_10921480	5B	42	5BL
wsnp_Ex_c39535_46808105	5BL	5BL	5B	5B	5B	5BL_10795314	.	.	5BL
tplb0025i03_2004	5BL	5BL	5A/5D	5B	7B	7BL_6746582	5B	44	.
Tdurum_contig31845_322	5BL	5BL	5B	.	7B	7BS_3114634	.	.	.
BS00065390_51	5BL	5BL	5A/5D	5B	5B	5BL_10880703	5B	43.8	5BL
BS00045446_51	5BL	5BL	5B	5B	5B	5BL_10888583	5B	43.8	5BL
Kukri_c59166_143	5BL	5BL	5B	5B	5B	5BL_10874316	.	.	5BL
BS00110489_51	5BL	5BL	5B	5B	5B	5BL_10925687	5B	43.4	5BL
wsnp_Ex_c53011_56395185	5BL	5BL	5B	5B	5B	5BL_10852706	.	.	5BL
wsnp_CAP8_c1594_914839	5BL	5BL	5B	5B	5B	5BL_10863088	5B	42.9	5BL
JD_c7452_325	5BL	5BL	5A/5D	5B	5B	5BL_10845778	.	.	5BL
Kukri_c36789_230	5BL	5BL	5B	5B	5B	5BL_10884825	.	.	5BL
Kukri_c39743_170	5BL	5BL	5B	5B	5B	5BL_10841169	.	.	5BL
TA004455-0314	5BL	5BL	5A/5D	5B	5B	5BL_10902488	5B	42.9	5BL
Ku_c69113_923	5BL	5BL	5A/5D	.	5B	5BL_10925687	5B	43.4
Excalibur_rep_c68375_213	5BL	5BL	5A/5D	.	5B	5BL_10901552	.	.	5BL
TA008675-0589	5BL	5BL	5A/5D	5B	5D	5DL_2272150	.	.	5BL
wsnp_Ex_c12909_20457407	5BL	5BL	5A/5D	5B	5B	5BL_1973723	5B	43.8	5BL
IAAV3825	5BL	5BL	5A/5D	5B	5B	5BL_10831103	.	.	5BL
JG_c1889_344	5BL	5BL	5A/5D	5B	5B	5BL_1973723	5B	43.8	5BL
wsnp_Ex_c48257_53217539	5BL	5BL	5A/5D	5B	5B	5BL_10803716	5B	43.8	5BL
BS00002191_51	5BL	5BL	5A/5D	5B	5B	5BL_10800904	.	.	5BL
Kukri_c34434_1037	5BL	5BL	5A/5D	5B	5B	5BL_1718128	.	.	5BL
wsnp_JD_c10416_11077664	5BL	5BL	5A/5D	5B	5B	5BL_10803716	.	.	5BL
Kukri_c23070_350	5BL	5BL	5A/5D	5B	4B	4BS_4867969	.	.	5BL
Kukri_c32583_540	5BL	5BL	5A/5D	2B	2B	2BS_5233903	.	.	.
BS00002208_51	5BL	5BL	5B	5B	5B	5BL_10881554	5B	48.9	5BL
RFL_Contig3811_3709	5BL	5BL	5A/5D	5B	5B	5BL_10832275	5B	52.6	5BL
BS00092953_51	5BL	5BL	5A/5D	5B	5B	5BL_10926834	5B	52	5BL
RAC875_rep_c105322_99	5BL	5BL	5A/5D	5B	5B	5BL_10824686	5B	52.8	5BL
BS00049793_51	5BL	5BL	5B	5B	5B	5BL_10925760	.	.	5BL
IACX6007	5BL	5BL	5A/5D	5B	5D	5DL_4566518	5B	52.8	5BL
wsnp_BE443187B_Ta_2_1	5BL	5BL	5A/5D	5B	5B	5BL_10879354	.	.	5BL
IAAV5873	5BL	5BL	5A/5D	5B	5B	5BL_10794259	.	.	5BL
wsnp_Ex_rep_c66651_64963120	5BL	5BL	5A/5D	5B	5B	5BL_10824686	5B	52.8	5BL
wsnp_Ku_c20701_30355248	5BL	5BL	5A/5D	5B	5B	5BL_10916028	5B	52.8	5BL
Jagger_c505_141	5BL	5BL	5A/5D	5B	5B	5BL_10838862	5B	52.8	5BL
wsnp_Ku_c14332_22613741	5BL	5BL	5A/5D	5B	5B	5BL_10868361	5B	52.2	5BL
BS00048572_51	5BL	5BL	5A/5D	5B	5B	5BL_10837222	.	.	5BL
Kukri_c47349_450	5BL	5BL	5A/5D	.	5B	5BL_10910940	5B	49.2	5BL
wsnp_BE497820B_Ta_2_1	5BL	5BL	5A/5D	5B	5B	5BL_10869981	5B	54	5BL
Kukri_c49151_139	5BL	5BL	5A/5D	5B	5B	5BL_10837583	5B	54	5BL
Tdurum_contig48658_802	5BL	5BL	5A/5D	5B	5B	5BL_10923767	5B	54	.
Kukri_c28117_583	5BL	5BL	5A/5D	5B	5B	5BL_10923767	5B	54	5BL
Ex_c2735_955	5BL	5BL	5A/5D	5B	5B	5BL_4451055	5B	57.8	.
Excalibur_c8082_478	5BL	5BL	5A/5D	.	5D	5DL_4587551	5B	59.6	5BL
BS00108020_51	5BL	5BL	5A/5D	5B	5B	5BL_8377728	5B	59.6	.
BS00070507_51	5BL	5BL	5B	5B	5B	5BL_10916597	5B	60.1	5BL
BS00028183_51	5BL	5BL	5B	5B	5B	5BL_10840505	.	.	5BL
wsnp_Ex_c6548_11355524	5BL	5BL	5A/5D	5B	5B	5BL_10916210	5B	61.9	5BL
BS00064767_51	5BL	5BL	5B	5B	5B	5BL_10861875	5B	61.9	5BL
Excalibur_c32630_104	5BL	5BL	5A/5D	5B	5B	5BL_10889232	5B	59.6	5BL
Excalibur_c49271_183	5BL	5BL	5A/5D	5B	5B	5BL_10924516	5B	59.2	5BL
Tdurum_contig42092_348	5BL	5BL	5A/5D	5B	1B	1BS_3473364	5B	61.9	5BL
IAAV5469	5BL	5BL	5A/5D	5B	5B	5BL_10918333	5B	59.2	.
Ex_c66350_301	5BL	5BL	5B	5B	5B	5BL_10924516	5B	59.2	5BL
IAAV7207	5BL	5BL	5A/5D	5B	5B	5BL_10714849	5B	65.1	5BL
Ex_c1583_1138	5BL	5BL	5A/5D	5B	5B	5BL_10926855	5B	66.8	5BL
wsnp_Ex_rep_c68023_66768700	5BL	5BL	5A/5D	5B	5B	5BL_10823191	5B	67	5BL
wsnp_Ex_rep_c69631_68583202	5BL	5BL	5A/5D	5B	5B	5BL_10866110	.	.	5BL
wsnp_Ex_rep_c66903_65319487	5BL	5BL	5A/5D	5B	5B	5BL_10823191	5B	67	5BL
GENE-3506_53	5BL	5BL	5A/5D	5B	5B	5BL_10887652	5B	66.8	5BL
IAAV4188	5BL	5BL	5A/5D	5B	5B	5BL_10902073	5B	66.8	5BL
BobWhite_c47103_205	5BL	5BL	5A/5D	5B	5B	5BL_10882020	5B	67	5BL
Ex_c1583_1688	5BL	5BL	5A/5D	.	5B	5BL_10919553	5B	66.7	5BL
Tdurum_contig52447_814	5BL	5BL	5B	5B	5B	5BL_10833335	5B	66.7	5BL
Excalibur_c54941_571	5BL	5BL	5A/5D	5B	5B	5BL_10851653	5B	67.7	5BL
Kukri_c40046_237	5BL	5BL	5A/5D	5B	5B	5BL_10811681	.	.	5BL
TA005322-0586	5BL	5BL	5A/5D	5B	5D	5DL_4547829	5B	67.4	5BL
wsnp_Ex_c10674_17400603	5BL	5BL	5A/5D	5B	5B	5BL_10848823	5B	67.4	5BL
IAAV52	5BL	5BL	5A/5D	5B	5A	5AL_1180175	5B	67.4	5BL
RAC875_c9150_2945	5BL	5BL	5A/5D	5B	5B	5BL_10923350	5B	67.4	5BL
RFL_Contig697_1463	5BL	5BL	5A/5D	5B	5B	5BL_10848823	5B	67.4	5BL
BS00094480_51	5BL	5BL	5A/5D	5B	5B	5BL_10804713	5B	69.3	5BL
Excalibur_c25948_366	5BL	5BL	5A/5D	5B	5B	5BL_10925626	5B	67.4	5BL
Kukri_c9520_288	5BL	5BL	5A/5D	5B	5B	5BL_10924579	5B	67.4	5BL
IACX2883	5BL	5BL	5A/5D	.	5B	5BL_10926286	5B	74.8	5BL
wsnp_Ex_rep_c102070_87317290	5BL	5BL	5A/5D	5B	5B	5BL_10833598	5B	74.8	5BL
TA005387-0575	5BL	5BL	5A/5D	5B	5B	5BL_10918849	5B	73.2	5BL
TA002380-1222	5BL	5BL	5A/5D	5B	5B	5BL_10789843	5B	77.5	5BL
BS00011102_51	5BL	5BL	5A/5D	.	5A	5AL_2698889	.	.	.
Kukri_c9073_1450	5BL	5BL	5A/5D	5B	5B	5BL_10919029	5B	77.7	.
Tdurum_contig10338_566	5BL	5BL	5A/5D	5B	5D	5DL_1166989	5B	77.5	.
wsnp_Ex_c19724_28720939	5BL	5BL	5A/5D	5B	5D	5DL_4505503	5B	75.9	.
Excalibur_c10444_2056	5BL	5BL	5A/5D	5B	5B	5BL_10875436	5B	77.4	5BL
Tdurum_contig68472_291	5BL	5BL	5A/5D	5B	5B	5BL_10844786	5B	77.3	.
Tdurum_contig10172_176	5BL	5BL	5A/5D	5B	5B	5BL_10818997	5B	77.7	.
Kukri_c46476_647	5BL	5BL	5B	5B	5B	5BL_10891499	5B	77.4	5BL
Ku_c1083_375	5BL	5BL	5A/5D	5B	5B	5BL_10912587	5B	77.4	.
RAC875_c2437_1569	5BL	5BL	5A/5D	5B	5B	5BL_10829867	5B	77.3	5BL
wsnp_Ex_c13409_21124830	5BL	5BL	5A/5D	5B	5B	5BL_10817779	5B	78.5	5D
Tdurum_contig68343_339	5BL	5BL	5A/5D	5B	5B	5BL_10848258	5B	75.2	5BL
Kukri_c45713_151	5BL	5BL	5B	5B	5B	5BL_10815811	5B	77.4	5BL
Tdurum_contig68472_115	5BL	5BL	5A/5D	5B	5B	5BL_10844786	5B	77.3	5BL
BS00066289_51	5BL	5BL	5A/5D	5B	5B	5BL_10891499	5B	77.5	5BL
Tdurum_contig77275_259	5BL	5BL	5A/5D	5B	5B	5BL_10919029	5B	77.7	5BL
wsnp_Ra_c26091_35652620	5BL	5BL	5A/5D	5B	5B	5BL_10925781	.	.	5BL
Excalibur_c16135_253	5BL	5BL	5A/5D	6B	6B	6BL_4379183	.	.	5BL
wsnp_Ex_c19724_28721128	5BL	5BL	5A/5D	5B	5B	5BL_10914731	5B	75.9	5BL
TA005272-0214	5BL	5BL	5A/5D	.	6B	6BL_4379183	6B	multi	.
CAP12_rep_c4520_207	5BL	5BL	5A/5D	7B	7B	7BS_3137277	5B	78	5BL
Jagger_c3991_101	5BL	5BL	5A/5D	5B	5B	5BL_10920099	5B	82	5BL
BS00093122_51	5BL	5BL	5A/5D	5B	5B	5BL_10860770	5B	84.7	5BL
GENE-3437_148	5BL	5BL	5A/5D	5B	5B	5BL_10852753	.	.	5BL
Excalibur_c9846_458	5BL	5BL	5A/5D	5B	5B	5BL_10789416	5B	84.7	5BL
GENE-3575_1073	5BL	5BL	5A/5D	5B	5A	5AL_2809012	5B	89.2	5BL
BS00098821_51	5BL	5BL	5A/5D	5B	5B	5BL_10717632	5B	86	5BL
BobWhite_c11861_557	5BL	5BL	5A/5D	5B	5B	5BL_10801870	5B	86	.
Tdurum_contig11060_433	5BL	5BL	5A/5D	5B	5D	5DL_4538286	5B	93.3	5BL
wsnp_Ex_rep_c70120_69070056	5BL	5BL	5A/5D	5B	5D	5DL_4569724	5B	92.2	.
Tdurum_contig53926_455	5BL	5BL	5A/5D	5B	5B	5BL_1072724	5B	92.6	5BL
wsnp_Ex_c18654_27528399	5BL	5BL	5A/5D	5B	5D	5DL_4569724	5B	92.2	.
BS00066903_51	5BL	5BL	5A/5D	5B	5B	5BL_10914897	.	.	5BL
CAP7_c1155_57	5BL	5BL	5A/5D	5B	5B	5BL_10876064	5B	94.5	5BL
BobWhite_rep_c50822_462	5BL	5BL	5A/5D	5B	5B	5BL_10818834	5B	89.4	5BL
RAC875_c27959_117	5BL	5BL	5A/5D	5B	5D	5DL_4553637	5B	89.2	5BL
wsnp_CAP12_c303_168418	5BL	5BL	5A/5D	5B	5B	5BL_10926177	5B	89.4	5BL
BS00042014_51	5BL	5BL	5A/5D	5B	5B	5BL_10888030	5B	94.5	5BL
BS00083511_51	5BL	5BL	5A/5D	5B	5B	5BL_10876064	5B	93.7	5BL
TA002629-0202	5BL	5BL	5A/5D	5B	5B	5BL_10909238	5B	95.1	5BL
Kukri_c35480_647	5BL	5BL	5A/5D	5B	5B	5BL_10830242	5B	93.7	5BL
IAAV2002	5BL	5BL	5A/5D	5B	5B	5BL_10909238	5B	95.4	5BL
Ex_c24477_484	5BL	5BL	5A/5D	5B	5B	5BL_10821107	.	.	5BL
RAC875_c18335_443	5BL	5BL	5A/5D	.	5B	5BL_10831491	5B	96.8	5BL
RAC875_c42009_247	5BL	5BL	5A/5D	.	5B	5BL_10831491	5B	96.8	5BL
IAAV659	5BL	5BL	5A/5D	5B	5B	5BL_10913684	5B	96.8	5BL
Kukri_c34173_518	5BL	5BL	5A/5D	5B	5B	5BL_10789842	5B	100.3	5BL
RFL_Contig5739_641	5BL	5BL	5A/5D	5B	5B	5BL_10789842	5B	100.3	5BL
BobWhite_rep_c65835_277	5BL	5BL	5A/5D	.	5B	5BL_10917946	.	.	5BL
BobWhite_c6633_179	5BL	5BL	5B	5B	5B	5BL_10802401	5B	100.3	.
BobWhite_c4773_85	5BL	5BL	5A/5D	5B	5B	5BL_10806933	5B	100.3	.
Excalibur_rep_c101527_180	5BL	5BL	5A/5D	5A	5D	5DL_4554750	5B	100.3	.
Kukri_c46932_155	5BL	5BL	5A/5D	.	5D	5DL_4582907	5B	100.3	.
Kukri_c46932_125	5BL	5BL	5A/5D	.	5D	5DL_4582907	5B	100.3	.
BobWhite_c6633_395	5BL	5BL	5A/5D	5B	5B	5BL_10802401	.	.	5BL
IAAV1706	5BL	5BL	5A/5D	5B	5D	5DL_4539953	5B	100.3	.
IACX6009	5BL	5BL	5A/5D	5B	5D	5DL_4568562	5B	100.3	5BL
TA003609-0197	5BL	5BL	5A/5D	5B	5B	5BL_10789842	5B	100.3	5BL
Excalibur_c20260_137	5BL	5BL	5A/5D	5B	5A	5AL_2775127	5B	100.3	5BL
Kukri_c64573_443	5BL	5BL	5A/5D	5B	5A	5AL_2733726	5B	100.3	5BL
BobWhite_c16987_106	5BL	5BL	5A/5D	5B	5B	5BL_10924032	5B	100.3	5BL
RFL_Contig5739_1542	5BL	5BL	5A/5D	5B	5B	5BL_10789842	5B	100.3	5BL
BobWhite_rep_c62475_70	5BL	5BL	5A/5D	.	5B	5BL_10830678	5B	100.3	5BL
wsnp_Ku_c2185_4218722	5BL	5BL	5A/5D	5B	5B	5BL_10823131	5B	102.4	5BL
Tdurum_contig12551_233	5BL	5BL	5A/5D	5B	5B	5BL_7648030	5B	103.8	5BL
wsnp_Ex_c3834_6971470	5BL	5BL	5A/5D	5B	5B	5BL_10819852	5B	103.8	5BL
Tdurum_contig4864_86	5BL	5BL	5A/5D	5B	7B	7BL_2500257	5B	103.8	5BL
IAAV7226	5BL	5BL	5A/5D	.	5B	5BL_10923499	5B	106.2	5BL
Excalibur_c17055_1451	5BL	5BL	5A/5D	.	5B	5BL_10865638	5B	106	5BL
TA001786-1535	5BL	5BL	5A/5D	.	5B	5BL_10924485	5B	106	5BL
Ra_c10633_2155	5BL	5BL	5A/5D	5B	5B	5BL_10840736	5B	110.2	5BL
tplb0027f13_1493	5BL	5BL	5A/5D	5B	5B	5BL_10812828	5B	108.7	5BL
Tdurum_contig25513_123	5BL	5BL	5A/5D	5B	5B	5BL_10812828	5B	108.7	5BL
wsnp_Ku_c3102_5811860	5BL	5BL	5A/5D	5B	5B	5BL_10925730	5B	107.6	5BL
Excalibur_c33675_201	5BL	5BL	5A/5D	5B	5B	5BL_10902656	.	.	.
Excalibur_c23304_353	5BL	5BL	5A/5D	.	5D	5DL_4606380	5B	114.6	.
BS00087043_51	5BL	5BL	5B	5B	5B	5BL_10896162	5B	112.5	5BL
Kukri_c35352_483	5BL	5BL	5A/5D	5B	5B	5BL_10832706	5B	112.3	5BL
Tdurum_contig63997_587	5BL	5BL	5B	5B	5B	5BL_10902656	5B	113.3	5BL
Excalibur_c56310_57	5BL	5BL	5A/5D	5B	5B	5BL_10901354	5B	112.5	5BL
RAC875_c36779_148	5BL	5BL	5A/5D	5B	5B	5BL_10787428	5B	112.4	5BL
BobWhite_c23903_443	5BL	5BL	5A/5D	5B	5B	5BL_10787428	5B	112.1	5BL
wsnp_Ku_c3294_6125586	5BL	5BL	5A/5D	5B	5B	5BL_10901354	5B	112.5	5BL
BS00099782_51	5BL	5BL	5A/5D	5B	5B	5BL_10892411	5B	112.5	5BL
Kukri_c94990_140	5BL	5BL	5A/5D	5A	5B	5BL_10787428	5B	112.4	5BL
RAC875_c32320_88	5BL	5BL	5A/5D	5B	5B	5BL_10895728	5B	112.5	5BL
Kukri_c30643_112	5BL	5BL	5A/5D	5B	5B	5BL_10922334	5B	114.9	5BL
IAAV2426	5BL	5BL	5A/5D	5B	5B	5BL_10800923	5B	112.5	5BL
BS00087696_51	5BL	5BL	5A/5D	.	5B	5BL_10829306	5B	112.7	5BL
RAC875_c23289_303	5BL	5BL	5A/5D	5B	5B	5BL_10902656	5B	113.3	5BL
Tdurum_contig11439_387	5BL	5BL	5A/5D	5B	5B	5BL_10863457	5B	112.5	5BL
RAC875_c103988_92	5BL	5BL	5B	5B	5B	5BL_10921412	5B	114.9	5BL
BS00109560_51	5BL	5BL	5A/5D	5B	5B	5BL_10919240	5B	115.2	.
BobWhite_c34759_227	5BL	5BL	5A/5D	5B	5D	5DL_4465833	5B	115.3	5BL
Tdurum_contig12995_792	5BL	5BL	5A/5D	5B	5B	5BL_10732661	.	.	5BL
BS00010311_51	5BL	5BL	5A/5D	5B	5B	5BL_4851554	5B	116.9	5BL
Tdurum_contig58669_273	5BL	5BL	5A/5D	5B	5B	5BL_10917461	5B	116.5	5BL
Tdurum_contig12995_722	5BL	5BL	5A/5D	5B	5D	5DL_4537915	.	.	5BL
wsnp_Ex_c1343_2568829	5BL	5BL	5A/5D	5B	5B	5BL_10821195	.	.	.
Excalibur_c874_1479	5BL	5BL	5A/5D	5B	5B	5BL_10903425	.	.	5BL
IAAV2296	5BL	5BL	5A/5D	5B	5B	5BL_10903425	.	.	5BL
Tdurum_contig27797_654	5BL	5BL	5A/5D	.	5D	5DL_4605849	5B	122.5	5BL
Kukri_c49101_731	5BL	5BL	5A/5D	.	5D	5DL_4542686	5B	122.5	5BL
Tdurum_contig27797_1114	5BL	5BL	5A/5D	5B	5B	5BL_10885483	5B	122.5	5BL
BS00067744_51	5BL	5BL	5A/5D	5B	5B	5BL_10915544	.	.	5BL
BS00011514_51	5BL	5BL	5B	5B	5B	5BL_2865077	.	.	5BL
wsnp_RFL_Contig2809_2587619	5BL	5BL	5A/5D	5B	5D	5DL_4090778	.	.	5BL
Vrn-B1	5BL	.	.	.	.	.	.	.	.
wsnp_Ex_c18754_27630557	5BL	5BL	5B	5A	5A	5AL_2785733	5B	146.5	5AL-5BL-5D
wsnp_Ra_c20970_30293078	5BL	5BL	5A/5D	5B	5B	5BL_10925003	5B	124.9	5BL
IACX5702	5BL	5BL	5A/5D	.	5B	5BL_10926070	5B	125.8	5BL
Excalibur_c5329_1335	5BL	5BL	5A/5D	5B	5B	5BL_10798397	.	.	5BL
Kukri_c10016_369	5BL	5BL	5A/5D	5B	5D	5DL_4581652	5B	127.1	5BL
Excalibur_c3165_730	5BL	5BL	5A/5D	5B	5B	5BL_10851464	5B	131.2	.
Kukri_c100408_598	5BL	5BL	5A/5D	5B	5D	5DL_4468445	5B	131.2	5BL
GENE-2689_215	5BL	5BL	5A/5D	5B	5B	5BL_10858725	5B	129.7	.
GENE-2794_534	5BL	5BL	5A/5D	5B	5D	5DL_2530095	.	.	5BL
BobWhite_c11154_279	5BL	5BL	5A/5D	5B	5B	5BL_10743857	.	.	.
TA001138-0446	5BL	5BL	5A/5D	5B	5B	5BL_10743857	.	.	.
TA001138-1003	5BL	5BL	5A/5D	5B	5B	5BL_10743857	.	.	5BL
wsnp_Ex_c11265_18216936	5BL	5BL	5A/5D	5B	5B	5BL_10822661	5B	132.9	5BL
RAC875_rep_c114200_428	5BL	5BL	5A/5D	.	5B	5BL_10924404	5B	134.4	5BL
Tdurum_contig98569_290	5BL	5BL	5A/5D	5B	5B	5BL_10916640	5B	135.1	5BL
Tdurum_contig28353_1628	5BL	5BL	5A/5D	.	5B	5BL_10833444	5B	135.6	5BL
Kukri_c4581_737	5BL	5BL	5A/5D	5B	5B	5BL_10895891	5B	136.7	5BL
wsnp_Ra_c47696_53184502	5BL	5BL	5A/5D	5B	5B	5BL_10902767	5B	136.5	.
Excalibur_c100531_251	5BL	5BL	5A/5D	5B	5D	5DL_4597134	5B	135.1	.
BS00021735_51	5BL	5BL	5B	5B	5B	5BL_10902767	5B	135.8	5BL
BobWhite_rep_c50349_139	5BL	5BL	5A/5D	5B	5B	5BL_10918189	5B	136.7	.
IACX5390	5BL	5BL	5A/5D	5B	5B	5BL_10918189	5B	136.7	.
Tdurum_contig13773_321	5BL	5BL	5A/5D	5B	5B	5BL_10922480	5B	138.5	5BL
Kukri_c87104_125	5BL	5BL	5B	5B	5B	5BL_10924907	.	.	5BL
BS00049403_51	5BL	5BL	5A/5D	5B	5B	5BL_10894022	.	.	5BL
RAC875_c1792_3457	5BL	5BL	5B	5B	5B	5BL_10808576	5B	140.3	5BL
RAC875_c60758_585	5BL	5BL	5A/5D	5B	5B	5BL_10924907	.	.	5BL
Tdurum_contig47491_258	5BL	5BL	5A/5D	5A	5B	5BL_10840831	5B	140.5	.
Excalibur_c82693_359	5BL	5BL	5B	5B	5B	5BL_10795565	5B	141.7	5BL
Tdurum_contig70554_1006	5BL	5BL	5A/5D	5B	5B	5BL_10869113	5B	141.9	.
RAC875_rep_c108082_333	5BL	5BL	5A/5D	5D	5D	5DL_4493857	.	.	5BL
Excalibur_c9868_1206	5BL	5BL	5A/5D	5B	5B	5BL_10787267	.	.	5BL
RFL_Contig1265_515	5BL	5BL	5A/5D	5B	5B	5BL_10912723	5B	140.5	5BL
Tdurum_contig52688_476	5BL	5BL	5A/5D	5B	5B	5BL_10789029	5B	140.3	5BL
Tdurum_contig85945_281	5BL	5BL	5A/5D	5B	5B	5BL_10923621	5B	140.7	5BL
Jagger_c3819_70	5BL	5BL	5A/5D	5B	5D	5DL_4585797	5B	140.5	5BL
wsnp_Ex_c12152_19429932	5BL	5BL	5A/5D	5B	5B	5BL_10829239	5B	140.5	5BL
wsnp_Ex_c11131_18037020	5BL	5BL	5A/5D	5B	5B	5BL_10789029	.	.	5BL
wsnp_Ex_c11131_18036595	5BL	5BL	5A/5D	5B	5B	5BL_10757747	.	.	5BL
Excalibur_c9258_1222	5BL	5BL	5A/5D	5B	5D	5DL_4585797	5B	140.7	5BL
Kukri_rep_c70662_486	5BL	5BL	5A/5D	5B	5B	5BL_10795692	5B	140.5	5BL
RAC875_c11671_1921	5BL	5BL	5A/5D	5B	5B	5BL_10926042	.	.	.
wsnp_Ku_rep_c70662_70289489	5BL	5BL	5A/5D	5B	5D	5DL_4585797	5B	140.5	.
Tdurum_contig14404_319	5BL	5BL	5A/5D	1B	1B	1BL_3918595	5B	143	5BL
Excalibur_c1830_620	5BL	5BL	5A/5D	5B	5B	5BL_10845579	.	.	5BL
BobWhite_c22036_399	5BL	5BL	5A/5D	5B	5B	5BL_10833726	5B	145.2	5BL
Kukri_rep_c101622_604	5BL	5BL	5A/5D	5B	5B	5BL_10837461	5B	145.9	5BL
Kukri_c36018_985	5BL	5BL	5A/5D	5B	5B	5BL_10903355	.	.	5BL
BS00098292_51	5BL	5BL	5B	5B	5B	5BL_10845579	5B	145.2	5BL
Excalibur_c35561_309	5BL	5BL	5B	5B	5B	5BL_10845579	5B	145.2	5BL
BS00110474_51	5BL	5BL	5A/5D	5B	5B	5BL_10845579	5B	145.2	.
Tdurum_contig50731_961	5BL	5BL	5A/5D	.	5B	5BL_10921140	5B	146.5	5BL
TA003709-0269	5BL	5BL	5A/5D	5B	5D	5DL_4603599	5B	146.5	5D
GENE-2970_274	5BL	5BL	5A/5D	5B	5B	5BL_10903966	5B	146.5	5AL
Kukri_c10508_253	5BL	5BL	5A/5D	5B	5D	5DL_4543755	5B	145.2	5BL
wsnp_Ku_c25613_35580381	5BL	5BL	5A/5D	5B	5B	5BL_10903966	5B	146.5	5BL
Tdurum_contig82473_67	5BL	5BL	5B	5B	5B	5BL_10803271	5B	146.5	5BL
wsnp_Ex_c11070_17950604	5BL	5BL	5A/5D	5B	5B	5BL_10837796	5B	146.5	5BL
RAC875_c10819_636	5BL	5BL	5A/5D	.	5B	5BL_10924349	5B	146.5	5BL
Tdurum_contig51422_127	5BL	5BL	5A/5D	6B	5B	5BL_10870431	5B	146.5	5BL
wsnp_RFL_Contig1548_762547	5BL	5BL	5A/5D	5B	5D	5DL_4488159	5B	146.5	.
BS00065029_51	5BL	5BL	5B	5B	5B	5BL_10795568	5B	146.5	5BL
wsnp_Ku_rep_c102339_89347150	5BL	5BL	5A/5D	5B	5B	5BL_10914845	5B	148.6	5BL
Tdurum_contig2290_65	5BL	5BL	5A/5D	5B	7B	7BL_6741571	.	.	5BL
Tdurum_contig24416_284	5BL	5BL	5B	5B	5B	5BL_10836510	5B	148.6	5BL
BS00015015_51	5BL	5BL	5A/5D	5B	5B	5BL_10825924	5B	146.5	5BL-5D
Kukri_c23743_112	5BL	5BL	5A/5D	5D	5B	5BL_10836510	5B	148.6	5D
Kukri_c45951_367	5BL	5BL	5A/5D	.	5D	5DL_4606156	5B	146.8	5BL
Excalibur_c12395_467	5BL	5BL	5A/5D	.	5D	5DL_4559271	5B	148.6	5BL
BS00064947_51	5BL	5BL	5A/5D	5B	5B	5BL_10917635	5B	148.6	5BL
Tdurum_contig5017_993	5BL	5BL	5A/5D	5B	5B	5BL_10837865	5B	151.9	5BL
GENE-2848_248	5BL	5BL	5A/5D	5B	5A	5AL_2805442	5B	152.1	5BL
BS00022991_51	5BL	5BL	5B	5B	5B	5BL_10906455	5B	152.1	5BL
BS00025795_51	5BL	5BL	5B	5B	5B	5BL_10925469	5B	152.5	5BL
BS00100708_51	5BL	5BL	5A/5D	5B	5B	5BL_10906455	5B	152.1	5BL
Tdurum_contig97407_196	5BL	5BL	5A/5D	5B	5B	5BL_10923345	5B	155.8	5BL
BobWhite_c11038_605	5BL	5BL	5A/5D	5B	5B	5BL_10882237	5B	158.3	5BL
tplb0057d20_531	5BL	5BL	5A/5D	5B	5B	5BL_10810205	5B	159.8	5BL
RFL_Contig4167_1164	5BL	5BL	5A/5D	5B	5B	5BL_10878722	5B	158.3	5BL
RFL_Contig3455_700	5BL	5BL	5A/5D	.	3B	3B_10768369	3B	29.3	.
IACX7841	5BL	5BL	5A/5D	5B	5B	5BL_10851295	5B	160.6	5BL
Kukri_c4096_220	5BL	5BL	5A/5D	5B	5B	5BL_10797562	5B	163.4	5BL
Kukri_rep_c112425_506	5BL	5BL	5A/5D	5B	5A	5AL_2755285	5B	160.6	5BL
Tdurum_contig8171_1680	5BL	5BL	5A/5D	5B	5B	5BL_10859648	5B	160.6	5BL
BS00021868_51	5BL	5BL	5A/5D	5B	5B	5BL_10863380	5B	160.3	5BL
Kukri_c16006_1996	5BL	5BL	5A/5D	5B	5B	5BL_10863380	5B	160.3	5BL
BS00064272_51	5BL	5BL	5B	5B	5B	5BL_10807600	5B	160.3	5BL
BS00084106_51	5BL	5BL	5A/5D	5B	5B	5BL_10924379	5B	160.6	5BL
BS00050057_51	5BL	5BL	5A/5D	5B	5B	5BL_10859217	5B	160.6	5BL
wsnp_Ku_c40084_48381107	5BL	5BL	5B	5B	5B	5BL_10783729	5B	160.6	5BL
BobWhite_c38408_71	5BL	5BL	5A/5D	5B	5B	5BL_10859648	5B	160.6	5BL
wsnp_Ra_c6374_11143280	5BL	5BL	5A/5D	5B	5B	5BL_10838888	5B	165.2	5BL
BS00078784_51	5BL	5BL	5B	5B	5B	5BL_10788089	5B	166.1	5BL
BS00065265_51	5BL	5BL	5A/5D	7B	7B	7BL_6644478	7B	185.2	.
Tdurum_contig92938_632	5BL	5BL	5A/5D	5B	5B	5BL_10857161	5B	167.6	5BL
BS00062972_51	5BL	5BL	5B	5B	5B	5BL_10819101	5B	167.6	5BL
RAC875_c62400_639	5BL	5BL	5A/5D	5B	5B	5BL_10818068	5B	167.6	5BL
RAC875_c62400_924	5BL	5BL	5A/5D	5B	5B	5BL_10818068	5B	167.6	5BL
RAC875_c62400_840	5BL	5BL	5A/5D	5B	5B	5BL_10818068	5B	167.6	5BL
Kukri_c3576_1212	5BL	5BL	5A/5D	5B	5B	5BL_10818068	5B	167.6	5BL
BS00088733_51	5BL	5BL	5A/5D	4A	5B	5BL_10818068	5B	167.6	.
Excalibur_c17489_804	5BL	5BL	5A/5D	5B	5B	5BL_4925465	5B	170.7	5BL
Tdurum_contig44115_720	5BL	5BL	5A/5D	5B	5B	5BL_10818068	5B	167.6	5BL
BS00024814_51	5BL	5BL	5A/5D	5B	5B	5BL_10883676	5B	170.9	.
BS00039874_51	5BL	5BL	5B	5B	5B	5BL_10866804	5B	171.7	5BL
Excalibur_c9563_1157	5BL	5BL	5A/5D	.	4A	4AL_7117446	5B	172.1	5BL
BobWhite_c2694_494	5BL	5BL	5A/5D	5B	5B	5BL_10868408	5B	171.2	.
IAAV8455	5BL	5BL	5A/5D	5B	5D	5DL_4603872	5B	176.4	5BL
Excalibur_c9969_98	5BL	5BL	5A/5D	5B	5D	5DL_4554692	5B	175.5	5BL
wsnp_JD_c8978_9893945	5BL	5BL	5A/5D	5B	5B	5BL_10831258	5B	175.5
Kukri_c27433_1819	5BL	5BL	5A/5D	5B	5B	5BL_10865115	5B	176.4	5BL
BobWhite_c6685_1922	5BL	5BL	5A/5D	5B	5B	5BL_10831258	.	.	5BL
Excalibur_c37910_276	5BL	5BL	5A/5D	5B	5B	5BL_10919947	5B	175.5	5BL
wsnp_Ex_c7193_12354542	5BL	5BL	5A/5D	5B	5B	5BL_10831258	5B	175.5	.
RAC875_c19660_1530	5BL	5BL	5A/5D	5B	5B	5BL_10831258	5B	176.6	.
Excalibur_rep_c107626_110	5BL	5BL	5A/5D	5B	5B	5BL_10865115	5B	176.4	.
Excalibur_c17032_261	5BL	5BL	5A/5D	5B	5B	5BL_10865115	5B	176.4	5BL
Ku_c1970_1921	5BL	5BL	5A/5D	5B	5B	5BL_10845408	.	.	5BL
RAC875_c38873_1118	5BL	5BL	5A/5D	5B	5B	5BL_10886088	5B	176.6	5BL
wsnp_Ku_c3151_5892200	5BL	5BL	5A/5D	5B	5B	5BL_10840709	5B	177	5BL
BS00018740_51	5BL	5BL	5A/5D	5B	5D	5DL_4506636	5B	176.6	5BL
CAP11_c7700_247	5BL	5BL	5A/5D	5B	5B	5BL_10908867	5B	179.4	5BL
wsnp_Ra_c38873_46699852	5BL	5BL	5A/5D	5B	5B	5BL_10886088	5B	176.6	5BL
BS00064423_51	5BL	5BL	5A/5D	4A	4A	4AL_7165471	5B	179.4	.
D_GDEEGVY01AU4CW_149	5BL	5BL	5A/5D	.	5D	5DL_4557235	5B	179.4	5BL
BobWhite_c33898_150	5BL	5BL	5A/5D	4A	4A	4AL_7119513	4A	110.4	.
BobWhite_c26082_239	5BL	5BL	5A/5D	5B	5B	5BL_10885678	5B	182.5	5BL
BS00065864_51	5BL	5BL	5A/5D	5B	5D	5DL_4597791	5B	181.5	5BL
Tdurum_contig12848_112	5BL	5BL	5A/5D	.	5D	5DL_4603991	.	.	.
Kukri_c59657_805	5BL	5BL	5A/5D	5B	5B	5BL_10857139	5B	187.1	5BL
BS00074721_51	5BL	5BL	5B	5B	5B	5BL_10885482	5B	187.5	5BL
wsnp_Ex_c3874_7036132	5BL	5BL	5B	5B	5B	5BL_10924217	5B	187.5	5BL
RFL_Contig5616_1779	5BL	5BL	5A/5D	5B	5B	5BL_10862805	5B	189.2	5BL
Excalibur_c23452_401	5BL	5BL	5A/5D	5B	5B	5BL_10923154	5B	188.8	5BL
wsnp_Ex_c3175_5864335	5BL	5BL	5A/5D	5B	5B	5BL_10799111	5B	189.8	5BL
Kukri_c1214_948	5BL	5BL	5A/5D	5B	5B	5BL_10799111	5B	189.2	5BL
RFL_Contig4176_605	5BL	5BL	5A/5D	.	5D	5DL_4604500	5B	189.8	5BL
Excalibur_c2618_1412	5BL	5BL	5A/5D	5B	5B	5BL_10791774	5B	190.3	.
Excalibur_c2618_1723	5BL	5BL	5A/5D	5B	5B	5BL_10791774	5B	190.3	5BL
RFL_Contig3285_1009	5BL	5BL	5A/5D	5B	5B	5BL_10797983	5B	193.4	.
RAC875_c82589_246	5BL	5BL	5A/5D	.	5B	5BL_10902422	5B	192.7	5BL
BS00031339_51	5BL	5BL	5A/5D	5B	5B	5BL_10846141	.	.	.
BobWhite_c10956_71	5BL	5BL	5A/5D	.	5D	5DL_4524029	.	.	5BL
TA001999-0466	5BL	5BL	5A/5D	.	.	.	.	.	.
BobWhite_c24484_240	5BL	5BL	5A/5D	5B	5B	5BL_10915104	.	.	.
Excalibur_c23801_115	5BL	5BL	5A/5D	.	5B	5BL_10902422	.	.	5BL
Kukri_c50720_397	5BL	5BL	5A/5D	5B	5B	5BL_8652507	6B	20.4	5BL
wsnp_Ex_c9362_15546626	5BL	5BL	5A/5D	.	5B	5BL_10806694	.	.	5AS-5BL
BS00024829_51	5BL	5BL	5B	5B	5B	5BL_10806694	.	.	5BL
wsnp_Ku_c9967_16591591	5BL	5BL	5B	5B	5B	5BL_10790093	.	.	.
D_GDS7LZN02F4FP5_176	5BL	5BL	5A/5D	5D	5D	5DL_4582757	.	.	5D
Excalibur_c86388_413	5BL	5BL	5A/5D	5B	7B	7BS_3069533	5B	206.1	5BL
Kukri_c637_517	5BL	5BL	5A/5D	5B	5B	5BL_10898247	5B	206.2	5BL
BS00094333_51	5BL	5BL	5A/5D	5D	5D	5DL_4541190	.	.	5D
