# Supplementary material for: Identification of new heading date determinants in wheat 5B chromosome
Source: BMC Plant Biol. 2016 Jan 27;16(Suppl 1):8. doi: 10.1186/s12870-015-0688-x (PMC4895781; doi:10.1186/s12870-015-0688-x)
Supplement: Additional file 3: Table S3. — LODs values of Interval analysis of heading date trait. (XLSX 10 kb) [file 12870_2015_688_MOESM3_ESM.xlsx]

## Sheet: Лист1
Int.	Coordinate	L	Lod	nObj.	tr 1 HD
	right				Parameters		Res.Sigma
	end				aver.(m)	eff.(d)
1	1.34	0.42	3.421	103	66.71	-5.584	6.726
2	2.679	2.679	3.28	103	66.81	-5.495	6.758
3	4.482	3.697	3.658	103	66.84	-5.909	6.676
4	5.367	5.367	3.806	103	66.82	-5.837	6.688
5	7.641	6.815	4.406	103	66.88	-6.384	6.572
6	8.526	8.526	4.974	103	66.82	-6.493	6.535
7	9.854	9.854	5.712	104	66.69	-6.754	6.409
8	11.18	11.18	7.887	104	66.92	-7.824	6.138
9	13.44	12.51	8.549	104	67.12	-8.367	6.001
10	14.76	13.83	8.066	104	67.25	-8.123	6.113
11	16.11	14.76	8.366	102	67.28	-8.355	6.123
12	18.41	16.11	7.65	102	67.13	-7.973	6.21
13	19.76	18.41	5.185	102	66.61	-6.525	6.522
14	21.6	21.6	4.613	102	66.34	-6.069	6.609
15	23.91	21.6	4.613	102	66.34	-6.069	6.609
16	25.75	25.43	3.556	102	66.27	-5.449	6.736
17	27.59	27.59	4.171	102	66.31	-5.795	6.667
18	29.9	27.59	4.171	102	66.31	-5.795	6.667
19	31.7	30.59	3.641	104	66.23	-5.551	6.64
20	33.04	32.24	3.26	104	66.1	-5.112	6.719
21	34.43	33.33	3.032	100	65.92	-5.039	6.817
22	36.79	34.43	2.448	100	65.79	-4.425	6.92
23	38.13	36.79	1.291	104	65.78	-3.211	6.997
24	41.41	38.13	1.175	102	65.78	-3.097	7.082
25	43.7	43.47	0.84	102	65.82	-2.652	7.127
26	45.96	43.7	0.823	104	65.84	-2.586	7.062
27	46.85	46.85	0.452	102	65.65	-1.903	7.069
28	48.67	46.85	0.452	102	65.65	-1.903	7.069
29	51.48	48.67	0.154	101	65.74	-1.116	7.115
30	54.28	54.28	0.119	101	65.71	-0.98	7.12
31	57.56	57.4	0.135	102	65.71	-1.055	7.092
32	59.81	59.81	0.361	104	65.78	-1.718	7.127
33	61.6	59.81	0.361	104	65.78	-1.718	7.127
34	63.85	61.6	0.152	104	65.74	-1.113	7.157
35	66.11	63.85	0.116	104	65.69	-0.976	7.162
36	74.78	66.11	0.1	104	65.67	-0.908	7.164
37	79.51	79.51	0.142	104	65.71	-1.077	7.158
38	84.24	79.51	0.142	104	65.71	-1.077	7.158
