# Supplementary material for: Identification of new heading date determinants in wheat 5B chromosome
Source: BMC Plant Biol. 2016 Jan 27;16(Suppl 1):8. doi: 10.1186/s12870-015-0688-x (PMC4895781; doi:10.1186/s12870-015-0688-x)
Supplement: Additional file 4: Table S4. — Results of blastn analysis for SNP sequences, located in the QTL region. (XLSX 51 kb) [file 12870_2015_688_MOESM4_ESM.xlsx]

## Sheet: Лист2
Marker	Position on map (cM)	Brachypodium					Hordeum_vulgare					Triticum_aestivum					Triticum_urartu					Oryza_sativa(Indica)					Aegilops_Taushii
		Overlapping Gene(s)	Score	Protein_name	Domain (InterPro)	Uniprot_reference	Overlapping Gene(s)	Score	Protein_name	Domain (InterPro)	Uniprot_reference	Overlapping Gene(s)	Score	Protein_name	Domain (InterPro)	Uniprot_reference	Overlapping Gene(s)	Score	Protein_name	Domain (InterPro)	Uniprot_reference	Overlapping Gene(s)	Score	Protein_name	Domain (InterPro)	Uniprot_reference	Overlapping Gene(s)	Score	Protein_name	Domain (InterPro)	Uniprot_reference
[RAC875_rep_c117234_313]	11,11	.	.	.	.	.	.	.	.	.	.	Traes_5BS_F1D5DF2F2	64	Uncharacterized protein	.	http://www.uniprot.org/uniprot/W5FPG6	.	.	.	.	.	BGIOSGA035115	17	Putative uncharacterized protein	Exocyst_Exoc1/SEC3. Sec3-PIP2_bind.	http://www.uniprot.org/uniprot/B8BK17	.	.	.	.	.
[Ex_c2571_987]	11,11	.	.	.	.	.	MLOC_11764	29	Uncharacterized protein	ARM-like. ARM-type_fold. Importin-beta_N.	http://www.uniprot.org/uniprot/M0UKH1	.	.	.	.	.	TRIUR3_12739	89	Uncharacterized protein	ARM-like. ARM-type_fold. Importin-beta_N.	http://www.uniprot.org/uniprot/T1M5G6	BGIOSGA019672	28	Putative uncharacterized protein	.	http://www.uniprot.org/uniprot/A2Y3K8	F775_20547	97	Importin subunit beta	ARM-like. ARM-type_fold. Importin-beta_N.	http://www.uniprot.org/uniprot/M8BDB6
[Kukri_c439_857]	11,11	.	.	.	.	.	.	.	.	.	.	Traes_4AS_145927471.3	59	Uncharacterized protein	Kinase-like_dom. Leu-rich_rpt. NB-ARC. P-loop_NTPase. Prot_kinase_dom. Protein_kinase_ATP_BS. Ser/Thr_kinase_AS.	http://www.uniprot.org/uniprot/W5DW47	TRIUR3_15613	20	Uncharacterized protein	Agenet-like_dom. Agenet_dom_plant.	http://www.uniprot.org/uniprot/M8A281	BGIOSGA023665	17	Peroxidase	Haem_peroxidase. Haem_peroxidase_pln/fun/bac. Peroxidase_pln. Peroxidases_AS.	http://www.uniprot.org/uniprot/A2YQ86	F775_25748	68	Putative disease resistance protein RGA1	Kinase-like_dom. Leu-rich_rpt. Leu-rich_rpt_4. NB-ARC. P-loop_NTPase. Prot_kinase_dom. Protein_kinase_ATP_BS.	http://www.uniprot.org/uniprot/R7W8V5
[Kukri_c51_98]	11,11	BRADI4G02040	37	Uncharacterized protein	Znf_LSD1.	http://www.uniprot.org/uniprot/I1IGJ8	MLOC_64242.2	57	Uncharacterized protein	Znf_LSD1.	http://www.uniprot.org/uniprot/M0XYR5	Traes_5BS_4179BB1C5	57	Uncharacterized protein	Znf_LSD1.	http://www.uniprot.org/uniprot/W5FLW3	TRIUR3_03600	57	Uncharacterized protein	Znf_LSD1.	http://www.uniprot.org/uniprot/M8AIZ7	BGIOSGA035855	29	Putative uncharacterized protein	Znf_LSD1.	http://www.uniprot.org/uniprot/B8BMY9	F775_09435	57	Uncharacterized protein	Znf_LSD1.	http://www.uniprot.org/uniprot/M8BBF6
[Tdurum_contig44130_228]	11,11	.	.	.	.	.	.	.	.	.	.	.	.	.	.	.	TRIUR3_07389	38	Uncharacterized protein	F-box_dom.	http://www.uniprot.org/uniprot/M8A5L2	BGIOSGA016862	17	Putative uncharacterized protein	Peptidase_S8/S53_dom. Peptidase_S8_Asp-AS. Peptidase_S8_Ser-AS. Peptidase_S8_subtilisin-rel. Peptidase_S8A_DUF1034. Protease-assoc_domain. S8pro/Inhibitor_I9.	http://www.uniprot.org/uniprot/B8ASM4	.	.	.	.	.
[BS00065930_51]	11,11	.	.	.	.	.	.	.	.	.	.	.	.	.	.	.	.	.	.	.	.	BGIOSGA008914	17	Putative uncharacterized protein	DUF1683_C. Foie-gras_1. TPR-like_helical_dom.	http://www.uniprot.org/uniprot/A2X8W8	.		.	.	.
[Tdurum_contig12926_687]	11,11	BRADI4G41960	93	Uncharacterized protein	FAR1_DNA_bnd_dom. FHY3/FAR1. MULE_transposase_dom. Znf_PMZ. Znf_SWIM.	http://www.uniprot.org/uniprot/I1IU65	MLOC_62808	97	Uncharacterized protein	FAR1_DNA_bnd_dom. FHY3/FAR1. MULE_transposase_dom. Znf_PMZ. Znf_SWIM.	http://www.uniprot.org/uniprot/M0XT82	Traes_5BS_BCC406654.2	97	Uncharacterized protein	FAR1_DNA_bnd_dom. FHY3/FAR1. MULE_transposase_dom. Znf_PMZ. Znf_SWIM.	http://www.uniprot.org/uniprot/W5FNQ0	TRIUR3_25143	101	Uncharacterized protein	FAR1_DNA_bnd_dom. FHY3/FAR1. MULE_transposase_dom. Znf_PMZ. Znf_SWIM.	http://www.uniprot.org/uniprot/T1N420	BGIOSGA037035	72	Putative uncharacterized protein	FAR1_DNA_bnd_dom. FHY3/FAR1. MULE_transposase_dom. Znf_PMZ. Znf_SWIM.	http://www.uniprot.org/uniprot/B8BNA6	.	.	.	.	.
[Kukri_s113060_116]	11,11	.	.	.	.	.	MLOC_62808	63	Uncharacterized protein	FAR1_DNA_bnd_dom. FHY3/FAR1. MULE_transposase_dom. Znf_PMZ. Znf_SWIM.	http://www.uniprot.org/uniprot/M0XT82	Traes_5AS_385093B54	63	Uncharacterized protein	FAR1_DNA_bnd_dom. FHY3/FAR1. MULE_transposase_dom. Znf_PMZ. Znf_SWIM.	http://www.uniprot.org/uniprot/W5F498	TRIUR3_25143	63	Uncharacterized protein	FAR1_DNA_bnd_dom. FHY3/FAR1. MULE_transposase_dom. Znf_PMZ. Znf_SWIM.	http://www.uniprot.org/uniprot/T1N420	BGIOSGA021316	16	Putative uncharacterized protein	CRC. Lin-54_fam.	http://www.uniprot.org/uniprot/B8B1C4	.	.	.	.	.
[wsnp_Ex_c1498_2868339]	11,11	BRADI4G02040	28	Uncharacterized protein	Znf_LSD1.	http://www.uniprot.org/uniprot/I1IGJ8	MLOC_64242.2	79	Uncharacterized protein	Znf_LSD1.	http://www.uniprot.org/uniprot/M0XYR5	Traes_5BS_4179BB1C5	196	Uncharacterized protein	Znf_LSD1.	http://www.uniprot.org/uniprot/W5FLW3	TRIUR3_03981	19	Uncharacterized protein	NB-ARC. P-loop_NTPase.	http://www.uniprot.org/uniprot/T1LH32	BGIOSGA000921	20	Putative uncharacterized protein	WRKY_DNA-bd.	http://www.uniprot.org/uniprot/B8A8N8	.	.	.	.	.
[wsnp_Ex_c1302_2489542]	11,11	BRADI4G41960	91	Uncharacterized protein	FAR1_DNA_bnd_dom. FHY3/FAR1. MULE_transposase_dom. Znf_PMZ. Znf_SWIM.	http://www.uniprot.org/uniprot/I1IU65	MLOC_62808.1	183	Uncharacterized protein	FAR1_DNA_bnd_dom. FHY3/FAR1. MULE_transposase_dom. Znf_PMZ. Znf_SWIM.	http://www.uniprot.org/uniprot/M0XT82	Traes_5BS_BCC406654	199	Uncharacterized protein	FAR1_DNA_bnd_dom. FHY3/FAR1. MULE_transposase_dom. Znf_PMZ. Znf_SWIM.	http://www.uniprot.org/uniprot/W5FNQ0	TRIUR3_25143	183	Uncharacterized protein	FAR1_DNA_bnd_dom. FHY3/FAR1. MULE_transposase_dom. Znf_PMZ. Znf_SWIM.	http://www.uniprot.org/uniprot/T1N420	BGIOSGA037035	54	Putative uncharacterized protein	FAR1_DNA_bnd_dom. FHY3/FAR1. MULE_transposase_dom. Znf_PMZ. Znf_SWIM.	http://www.uniprot.org/uniprot/B8BNA6	.	.	.	.	.
[wsnp_Ra_rep_c106477_90236168]	11,11	BRADI4G01910	81	Uncharacterized protein	DnaJ_domain. DnaJ_domain_CS.	http://www.uniprot.org/uniprot/I1IGI0	MLOC_67905.1	177	Uncharacterized protein	DnaJ_domain. DnaJ_domain_CS.	http://www.uniprot.org/uniprot/M0YCK1	Traes_5BS_1FBCF7ECE	201	Uncharacterized protein	DnaJ_domain. DnaJ_domain_CS.	http://www.uniprot.org/uniprot/W5FLD2	TRIUR3_33727	189	Uncharacterized protein	DnaJ_domain.	http://www.uniprot.org/uniprot/M7Z0Z6	BGIOSGA035847	58	hypothetical protein	DnaJ domain	http://www.ncbi.nlm.nih.gov/nucleotide/NM_001073790	F775_26470	189	DnaJ homolog subfamily C member 14	DnaJ_domain.	http://www.uniprot.org/uniprot/M8B8G6
[Kukri_c43113_136]	11,11	.	.	.	.	.	.	.	.	.	.	.	.	.	.	.	TRIUR3_31488	18	Uncharacterized protein	SIZ1/SIZ2/Pli1/Gei17. Znf_MIZ.	http://www.uniprot.org/uniprot/M7ZXG0	BGIOSGA034480	16	Putative uncharacterized protein	bZIP. TGA_domain.	http://www.uniprot.org/uniprot/B8BJ54	.	.	.	.	.
[Kukri_rep_c117024_436]	11,11	.	.	.	.	.	MLOC_67905	61	Uncharacterized protein	DnaJ_domain. DnaJ_domain_CS.	http://www.uniprot.org/uniprot/M0YCK1	Traes_5BS_393F35840	97	Uncharacterized protein	.	http://www.uniprot.org/uniprot/W5FLS1	TRIUR3_33727	97	Uncharacterized protein	DnaJ_domain.	http://www.uniprot.org/uniprot/M7Z0Z6	BGIOSGA035847	24	hypothetical protein	DnaJ domain	http://www.ncbi.nlm.nih.gov/nucleotide/NM_001073790	F775_26470	101	DnaJ homolog subfamily C member 14	DnaJ_domain.	http://www.uniprot.org/uniprot/M8B8G6
[wsnp_Ku_c1535_3032561]	11,11	BRADI3G55640.1	44	Uncharacterized protein	F-box_dom.	http://www.uniprot.org/uniprot/I1IE10	MLOC_37369	37	Uncharacterized protein	F-box_dom.	http://www.uniprot.org/uniprot/M0VUG8	Traes_6AL_3D09B4D0F	76	Uncharacterized protein	.	http://www.uniprot.org/uniprot/A0A096UTM3	TRIUR3_07389	89	Uncharacterized protein	F-box_dom.	http://www.uniprot.org/uniprot/M8A5L2	BGIOSGA005336	20	Putative uncharacterized protein	F-box_dom.	http://www.uniprot.org/uniprot/A2XB62	F775_17667	68	Uncharacterized protein	F-box_dom.	http://www.uniprot.org/uniprot/M8BFR9
[wsnp_Ex_c2904_5355509]	11,11	BRADI4G02130	98	Uncharacterized protein	AGC-kinase_C. Kinase-like_dom. Pkinase_C. Prot_kinase_dom. Protein_kinase_ATP_BS. Ser/Thr_dual-sp_kinase. Ser/Thr_kinase_AS.	http://www.uniprot.org/uniprot/I1IGK7	MLOC_70297	136	Uncharacterized protein	AGC-kinase_C. Kinase-like_dom. Pkinase_C. Prot_kinase_dom. Protein_kinase_ATP_BS. Ser/Thr_dual-sp_kinase. Ser/Thr_kinase_AS.	http://www.uniprot.org/uniprot/M0YKP5	Traes_5BS_3908F9193	154	Uncharacterized protein	AGC-kinase_C. Kinase-like_dom. Pkinase_C. Prot_kinase_dom. Protein_kinase_ATP_BS. Ser/Thr_dual-sp_kinase. Ser/Thr_kinase_AS.	http://www.uniprot.org/uniprot/W5FLR6	TRIUR3_12941	132	Uncharacterized protein	AGC-kinase_C. Kinase-like_dom. Pkinase_C. Prot_kinase_dom. Protein_kinase_ATP_BS. SAUR_fam. Ser/Thr_dual-sp_kinase. Ser/Thr_kinase_AS.	http://www.uniprot.org/uniprot/M8APW4	BGIOSGA037254	61	Putative uncharacterized protein	AGC-kinase_C. Kinase-like_dom. Pkinase_C. Prot_kinase_dom. Protein_kinase_ATP_BS. Ser/Thr_dual-sp_kinase. Ser/Thr_kinase_AS.	http://www.uniprot.org/uniprot/A2ZJP2	F775_31451	140	Putative serine/threonine-protein kinase ndrB	AGC-kinase_C. Kinase-like_dom. Pkinase_C. Prot_kinase_dom. Protein_kinase_ATP_BS. SAUR_fam. Ser/Thr_dual-sp_kinase. Ser/Thr_kinase_AS.	http://www.uniprot.org/uniprot/M8D6C3
[wsnp_Ex_rep_c104986_89538820]	11,11	BRADI4G02380	54	Uncharacterized protein	ATP-grasp. ATP_grasp_subdomain_1. ATP_grasp_subdomain_2. Biotin_BS. Biotin_carboxylation_dom. Biotin_COase_C. Biotin_lipoyl. CbamoylP_synth_lsu-like_ATP-bd. Rudment_hybrid_motif. Single_hybrid_motif.	http://www.uniprot.org/uniprot/I1IGN7	MLOC_12185	134	Uncharacterized protein	ATP_grasp_subdomain_2. Biotin_BS. Biotin_carboxylation_dom. Biotin_COase_C. Biotin_lipoyl. Rudment_hybrid_motif. Single_hybrid_motif.	http://www.uniprot.org/uniprot/M0UM58	Traes_5BS_9E62F6722	154	Uncharacterized protein	ATP-grasp. ATP_grasp_subdomain_1. ATP_grasp_subdomain_2. Biotin_BS. Biotin_carboxylation_dom. Biotin_COase_C. Biotin_lipoyl. CarbamoylP_synth_lsu_N. CbamoylP_synth_lsu-like_ATP-bd. PreATP-grasp_dom. Rudment_hybrid_motif. Single_hybrid_motif.	http://www.uniprot.org/uniprot/W5FN81	TRIUR3_14040	150	Methylcrotonoyl-CoA carboxylase subunit alpha, mitochondrial	ATP-grasp. ATP_grasp_subdomain_1. ATP_grasp_subdomain_2. Biotin_BS. Biotin_carboxylation_dom. Biotin_COase_C. Biotin_lipoyl. CarbamoylP_synth_lsu_N. CbamoylP_synth_lsu-like_ATP-bd. PreATP-grasp_dom. Rudment_hybrid_motif. Single_hybrid_motif.	http://www.uniprot.org/uniprot/M7ZHT5	BGIOSGA037751	29	Putative uncharacterized protein	ATP-grasp. ATP_grasp_subdomain_1. ATP_grasp_subdomain_2. Biotin_BS. Biotin_carboxylation_dom. Biotin_COase_C. Biotin_lipoyl. CarbamoylP_synth_lsu_N. CbamoylP_synth_lsu-like_ATP-bd. PreATP-grasp_dom. Rudment_hybrid_motif. Single_hybrid_motif.	http://www.uniprot.org/uniprot/B8BMW3	F775_07427	150	Methylcrotonoyl-CoA carboxylase subunit alpha, mitochondrial	ATP-grasp. ATP_grasp_subdomain_1. ATP_grasp_subdomain_2. Biotin_BS. Biotin_carboxylation_dom. Biotin_COase_C. Biotin_lipoyl. CarbamoylP_synth_lsu_N. CbamoylP_synth_lsu-like_ATP-bd. PreATP-grasp_dom. Rudment_hybrid_motif. Single_hybrid_motif.	http://www.uniprot.org/uniprot/M8BFM9
[CAP7_c11288_109]	11,11	.	.	.	.	.	MLOC_74778	43	Uncharacterized protein	.	http://www.uniprot.org/uniprot/M0YZC6	Traes_5DS_DFDEDB7C0	41	Uncharacterized protein	Ribosomal_S21.	http://www.uniprot.org/uniprot/W5G4G9	TRIUR3_32964	30	Uncharacterized protein	Ribosomal_S21.	http://www.uniprot.org/uniprot/M7ZEW2	BGIOSGA008524	18	Putative uncharacterized protein	Hypoxia_induced_domain.	http://www.uniprot.org/uniprot/A2X6N6	.	.	.	.	.
[wsnp_Ex_c58012_59490259]	11,11	BRADI1G17710	62	Uncharacterized protein	ARM-like. ARM-type_fold. TATA-bd_TIP120.	http://www.uniprot.org/uniprot/I1GR49	MLOC_79380	113	Uncharacterized protein	ARM-like. ARM-type_fold.	http://www.uniprot.org/uniprot/M0Z934	Traes_5BS_7055E4028	125	Uncharacterized protein	ARM-like. ARM-type_fold.	http://www.uniprot.org/uniprot/W5FMK3	TRIUR3_32251	129	Cullin-associated NEDD8-dissociated protein 1	ARM-like. ARM-type_fold. TATA-bd_TIP120.	http://www.uniprot.org/uniprot/M7Z6K8	BGIOSGA007066	58	Putative uncharacterized protein	ARM-like. ARM-type_fold. TATA-bd_TIP120.	http://www.uniprot.org/uniprot/B8AIH4	F775_20388	121	Cullin-associated NEDD8-dissociated protein 1	ARM-like. ARM-type_fold. RT_dom. TATA-bd_TIP120.	http://www.uniprot.org/uniprot/M8BLV3
Kukri_c2827_439	11,11	.	.	.	.	.	MLOC_62808	46	Uncharacterized protein	FAR1_DNA_bnd_dom. FHY3/FAR1. MULE_transposase_dom. Znf_PMZ. Znf_SWIM.	http://www.uniprot.org/uniprot/M0XT82	Traes_5DS_620A46565	85	Uncharacterized protein	FAR1_DNA_bnd_dom. FHY3/FAR1. MULE_transposase_dom. Znf_PMZ. Znf_SWIM.	http://www.uniprot.org/uniprot/W5G2M6	.	.	.	.	.	BGIOSGA022057	16	Putative uncharacterized protein	.	http://www.uniprot.org/uniprot/B8B1M7	.	.	.	.	.
[Ku_c4349_1791]	11,54	.	.	.	.	.	.	.	.	.	.	Traes_5BS_86C1C9A9F	101	Uncharacterized protein	FAR1_DNA_bnd_dom. FHY3/FAR1. MULE_transposase_dom.	http://www.uniprot.org/uniprot/W5FMW1	TRIUR3_06419	18	Brefeldin A-inhibited guanine nucleotide-exchange protein 2	ARM-like. ARM-type_fold. DUF1981_Sec7_assoc. Sec7_alpha_orthog. Sec7_dom.	http://www.uniprot.org/uniprot/M7YW48	BGIOSGA032120	23	Putative uncharacterized protein	FAR1_DNA_bnd_dom. FHY3/FAR1. MULE_transposase_dom. Znf_CCHC. Znf_PMZ. Znf_SWIM.	http://www.uniprot.org/uniprot/A2Z653	.	.	.	.	.
[Kukri_c13224_551]	11,54	.	.	.	.	.	MLOC_689	77	Uncharacterized protein	PyrdxlP-dep_Trfase. PyrdxlP-dep_Trfase_major_sub1.	http://www.uniprot.org/uniprot/M0YFU2	Traes_5BS_713978384	101	Uncharacterized protein	PyrdxlP-dep_Trfase. PyrdxlP-dep_Trfase_major_sub1.	http://www.uniprot.org/uniprot/W5FMK8	TRIUR3_14608	61	Molybdenum cofactor sulfurase	PyrdxlP-dep_Trfase. PyrdxlP-dep_Trfase_major_sub1.	http://www.uniprot.org/uniprot/M7ZW84	BGIOSGA037704	35	Putative uncharacterized protein	PyrdxlP-dep_Trfase. PyrdxlP-dep_Trfase_major_sub1.	http://www.uniprot.org/uniprot/A2ZM89	F775_14733	65	Molybdenum cofactor sulfurase 3	PyrdxlP-dep_Trfase. PyrdxlP-dep_Trfase_major_sub1.	http://www.uniprot.org/uniprot/M8B4K6
[Kukri_c73901_100]	11,54	BRADI4G02910	53	Uncharacterized protein	VPS13. VPSAP_dom.	http://www.uniprot.org/uniprot/I1IGW6	.	.	.	.	.	Traes_5BS_4CE6F3D3B	97	Uncharacterized protein	.	http://www.uniprot.org/uniprot/W5FM30	TRIUR3_20700	89	Retrovirus-related Pol polyprotein LINE-1	RT_dom. VPSAP_dom.	http://www.uniprot.org/uniprot/M7ZPX9	BGIOSGA037714	33	Putative uncharacterized protein	Kinase-like_dom. PB1_dom. Prot_kinase_dom. Protein_kinase_ATP_BS. Ser-Thr/Tyr_kinase_cat_dom. Ser/Thr_kinase_AS. VPSAP_dom.	http://www.uniprot.org/uniprot/B8BMT2	F775_00816	85	Uncharacterized protein	VPS13. VPSAP_dom.	http://www.uniprot.org/uniprot/N1R3G7
[RAC875_c96137_101]	11,54	.	.	.	.	.	.	.	.	.	.	Traes_5DL_030E64B15	24	Uncharacterized protein	AT_hook_DNA-bd_motif. FAR1_DNA_bnd_dom. FHY3/FAR1. MULE_transposase_dom. Znf_PMZ. Znf_SWIM.	http://www.uniprot.org/uniprot/W5FPU4	.	.	.	.	.	BGIOSGA001506	16	Cytosine-specific methyltransferase	BAH_dom. C5_DNA_meth_AS. C5_MeTfrase. Chromo/shadow_dom. Chromo_domain. Chromodomain-like. SAM-dependent_MTases.	http://www.uniprot.org/uniprot/B8A9C3	EMT05906	24	Uncharacterized protein	.	http://www.uniprot.org/uniprot/M8AN10
[Tdurum_contig43677_338]	11,54	.		.	.	.	MLOC_65443	30	Uncharacterized protein	F-box_dom. FBD.	http://www.uniprot.org/uniprot/M0Y3S9	Traes_5BS_03B8D2D81	101	Uncharacterized protein	FBD.	http://www.uniprot.org/uniprot/W5FL17	.	.	.	.	.	BGIOSGA012837	17	Putative uncharacterized protein	C1_3. Thioredoxin-like_fold. Thioredoxin_CS.	http://www.uniprot.org/uniprot/B8AJS5	.	.	.	.	.
[Tdurum_contig354_149]	11,54	.	.	.	.	.	.	.	.	.	.	Traes_5DL_030E64B15	24	Uncharacterized protein	AT_hook_DNA-bd_motif. FAR1_DNA_bnd_dom. FHY3/FAR1. MULE_transposase_dom. Znf_PMZ. Znf_SWIM.	http://www.uniprot.org/uniprot/W5FPU4	.	.	.	.	.	BGIOSGA001506	16	Cytosine-specific methyltransferase	BAH_dom. C5_DNA_meth_AS. C5_MeTfrase. Chromo/shadow_dom. Chromo_domain. Chromodomain-like. SAM-dependent_MTases.	http://www.uniprot.org/uniprot/B8A9C3	EMT05906	24	Uncharacterized protein	.	http://www.uniprot.org/uniprot/M8AN10
Jagger_c6508_51	11,54	BRADI1G64460.1	18	Uncharacterized protein	CXC_dom. Hist-Lys_N-MeTrfase_EZ. SET_dom.	http://www.uniprot.org/uniprot/I1H675	MLOC_6651	59	Sulfurtransferase	Rhodanese-like_dom. Thiosulphate_STrfase_CS.	http://www.uniprot.org/uniprot/M0Y7M1	Traes_5BS_0DED3EDB6	85	Uncharacterized protein	ConA-like_dom. GNK2. Kinase-like_dom. Prot_kinase_dom. Protein_kinase_ATP_BS. Ser/Thr_kinase_AS.	http://www.uniprot.org/uniprot/W5FL64	.	.	.		.	BGIOSGA020869	19	Putative uncharacterized protein	.	http://www.uniprot.org/uniprot/A2YF45	.	.	.	.	.
[Kukri_rep_c105119_190]	11,98	BRADI4G43130	41	Uncharacterized protein	2-isopropylmalate_synth_dimer. AIPM/Hcit_synth_CS. Aldolase_TIM. LeuA_bact_synth. PYR_CT.	http://www.uniprot.org/uniprot/I1IUJ8	MLOC_69804	71	Uncharacterized protein	AIPM/Hcit_synth_CS. Aldolase_TIM. PYR_CT.	http://www.uniprot.org/uniprot/M0YIZ8	Traes_5BL_C8AA97724	91	Uncharacterized protein	2-isopropylmalate_synth_dimer. Aldolase_TIM. PYR_CT.	http://www.uniprot.org/uniprot/W5FHX5	TRIUR3_31033	87	2-isopropylmalate synthase A	2-isopropylmalate_synth_dimer. Aldolase_TIM. LeuA_bact_synth. PYR_CT.	http://www.uniprot.org/uniprot/M7ZU33	BGIOSGA036963	42	Putative uncharacterized protein	2-isopropylmalate_synth_dimer. AIPM/Hcit_synth_CS. Aldolase_TIM. LeuA_bact_synth. PYR_CT.	http://www.uniprot.org/uniprot/B8BLZ1	EMT05050		2-isopropylmalate synthase A	2-isopropylmalate_synth_dimer. AIPM/Hcit_synth_CS. Aldolase_TIM. LeuA_bact_synth. PYR_CT.	http://www.uniprot.org/uniprot/M8ATL8
[wsnp_Ex_c65091_63634826]	11,98	BRADI4G44977	113	Clathrin heavy chain	ARM-type_fold. Clathrin_H-chain/VPS_repeat. Clathrin_H-chain_link/propller. Clathrin_H-chain_linker. Clathrin_H-chain_linker_core. Clathrin_H-chain_propeller_N. Clathrin_H- hain_propeller_rpt. Clathrin_heavy_chain. TPR-like_helical_dom.	http://www.uniprot.org/uniprot/I1IV81	MLOC_57760	137	Clathrin heavy chain	ARM-type_fold. Clathrin_H-chain/VPS_repeat. Clathrin_H-chain_link/propller. Clathrin_H-chain_linker. Clathrin_H-chain_linker_core. Clathrin_H-chain_propeller_N. Clathrin_H-chain_propeller_rpt. Clathrin_heavy_chain. TPR-like_helical_dom.	http://www.uniprot.org/uniprot/M0X7Y6	Traes_5BL_73E7476C2	147	Uncharacterized protein	ARM-type_fold. Clathrin_H-chain/VPS_repeat. TPR-like_helical_dom.	http://www.uniprot.org/uniprot/W5FDB1	TRIUR3_07318	145	Clathrin heavy chain	ARM-type_fold. Clathrin_H-chain/VPS_repeat. Clathrin_H-chain_link/propller. Clathrin_H-chain_linker. Clathrin_H-chain_linker_core. Clathrin_H-chain_propeller_N. Clathrin_H-chain_propeller_rpt. Clathrin_heavy_chain. TPR-like_helical_dom.	http://www.uniprot.org/uniprot/M8A710	BGIOSGA036849	99	Putative uncharacterized protein	ARM-type_fold. Clathrin_H-chain/VPS_repeat. Clathrin_H-chain_link/propller. Clathrin_H-chain_linker_core. Clathrin_H-chain_propeller_N. Clathrin_H-chain_propeller_rpt. TPR-like_helical_dom.	http://www.uniprot.org/uniprot/B8BNS6	EMT06756	137	Clathrin heavy chain	ARM-type_fold. Clathrin_H-chain/VPS_repeat. Clathrin_H-chain_link/propller. Clathrin_H-chain_linker. Clathrin_H-chain_linker_core. Clathrin_H-chain_propeller_N. Clathrin_H-chain_propeller_rpt. Clathrin_heavy_chain. TPR-like_helical_dom.	http://www.uniprot.org/uniprot/M8AQF7
[Kukri_c40734_179]	11,98	.	.	.	.	.	MLOC_4561	73	Predicted protein	Macrophage_inhib_fac. Tautomerase/MIF_sf.	http://www.uniprot.org/uniprot/F2DAC4	Traes_5BL_DB38D1FC7	97	Uncharacterized protein	Macrophage_inhib_fac. Tautomerase/MIF_sf.	http://www.uniprot.org/uniprot/W5FIX9	TRIUR3_20952	73	Uncharacterized protein	Nodulin-like.	http://www.uniprot.org/uniprot/M7ZBP1	BGIOSGA011720	16	Putative uncharacterized protein	APOBEC/CMP_deaminase_Zn-bd. CMP_dCMP_Zn-bd. Cytidine_deaminase-like. DHFR-like_dom. Eubact_RibD.	http://www.uniprot.org/uniprot/B8ALV7	F775_30318	101	Uncharacterized protein	Macrophage_inhib_fac. Tautomerase/MIF_sf.	http://www.uniprot.org/uniprot/N1QR97
wsnp_Ex_c39535_46808105	11,98	.	.	.	.	.	MLOC_79186	18	Uncharacterized protein	ConA-like_dom. Kinase-like_dom. Leu-rich_rpt_4. LRR-contain_N2. Prot_kinase_dom. Protein_kinase_ATP_BS. Ser/Thr_kinase_AS.	http://www.uniprot.org/uniprot/M0Z8T9	.	.	.	.	.	TRIUR3_26163	21	Uncharacterized protein	DUF1618.	http://www.uniprot.org/uniprot/M7YWF7	BGIOSGA038078	18	.	.	.	EMT23102	40	Uncharacterized protein	.	http://www.uniprot.org/uniprot/M8C7T7
[Tdurum_contig31845_322]	12,86	.	.	.	.	.	.	.	.	.	.	.	.	.	.	.	.	.	.	.	.	.	.	.	.	.	.	.	.	.	.
[BS00065390_51]	12,86	BRADI4G27977	87.0	Uncharacterized protein	Carotenoid_Oase.	http://www.uniprot.org/uniprot/I1IPC6	MLOC_60975	89.0	Uncharacterized protein	Carotenoid_Oase.	http://www.uniprot.org/uniprot/M0XL08	Traes_5BL_370D667EC	99.0	Uncharacterized protein	Carotenoid_Oase.	http://www.uniprot.org/uniprot/W5F9Q5	TRIUR3_15178	98.0	Uncharacterized protein	Carotenoid_Oase.	http://www.uniprot.org/uniprot/M7ZU93	BGIOSGA029997	81.0	Putative uncharacterized protein	Carotenoid_Oase.	http://www.uniprot.org/uniprot/A2YZT4	F775_10578	98.0	Uncharacterized protein	Carotenoid_Oase.	http://www.uniprot.org/uniprot/M8BWS3
		BRADI3G34690	78.0	Uncharacterized protein	Carotenoid_Oase.	http://www.uniprot.org/uniprot/I1I6L7																BGIOSGA027068	79.0	Putative uncharacterized protein	Carotenoid_Oase.	http://www.uniprot.org/uniprot/B8BA98
[BS00045446_51]	12,86	BRADI4G27880	92.0	Uncharacterized protein	PP2C-like_dom.	http://www.uniprot.org/uniprot/I1IPB4	.	.	.	.	.	Traes_5BL_1CE9B2BCD	99.0	Uncharacterized protein	PP2C-like_dom.	http://www.uniprot.org/uniprot/W5F8C2	TRIUR3_23745	89.0	Uncharacterized protein	PP2C-like_dom. Protein_Pase_2C.	http://www.uniprot.org/uniprot/M7ZLL0	BGIOSGA030014	65.0	Putative uncharacterized protein	PP2C-like_dom.	http://www.uniprot.org/uniprot/A2YZQ2
		BRADI4G27880	76.0	Uncharacterized protein	PP2C-like_dom.	http://www.uniprot.org/uniprot/I1IPB4
[Kukri_c59166_143]	12,86	.	.	.	.	.	.	.	.	.	.						.	.	.	.	.	BGIOSGA018206	65.0	Putative uncharacterized protein	Mit_carrier. Mitochondrial_sb/sol_carrier.	http://www.uniprot.org/uniprot/B8AXD9	.	.	.	.	.
[BS00110489_51]	12,86	.	.	.	.	.	MLOC_558	86.0	Uncharacterized protein	TPX2_dom_C. TPX2_fam.	http://www.uniprot.org/uniprot/M0WZA1	Traes_5BL_C452655D8	100.0	Uncharacterized protein	TPX2_dom_C.	http://www.uniprot.org/uniprot/W5FHP9	TRIUR3_18861	89.0	Uncharacterized protein	TPX2_dom_C. TPX2_fam.	http://www.uniprot.org/uniprot/M8A1B1	BGIOSGA027483	69.0	Putative uncharacterized protein	PSII_PsbR.	http://www.uniprot.org/uniprot/A2YS77	F775_26968	80.0	Uncharacterized protein	.	http://www.uniprot.org/uniprot/M8C424
[wsnp_Ex_c53011_56395185]	12,86	BRADI2G53990	61.0	Uncharacterized protein	Znf_HIT.	http://www.uniprot.org/uniprot/I1HT16	MLOC_45508	84.0	Predicted protein	PC-Esterase. PMR5_N_dom.	http://www.uniprot.org/uniprot/F2CZA1	Traes_5BL_0A2A95985	99.0	Uncharacterized protein	PC-Esterase. PMR5_N_dom.	http://www.uniprot.org/uniprot/W5F789	.	.	.	.	.	BGIOSGA019594	61.0	Putative uncharacterized protein	Clathrin_mu_C. Coatomer_dsu. Longin-like_dom.	http://www.uniprot.org/uniprot/B8AWD9	F775_16314	80.0	Uncharacterized protein	PC-Esterase. PMR5_N_dom.	http://www.uniprot.org/uniprot/M8CBX9
[wsnp_CAP8_c1594_914839]	12,86	BRADI5G23667	91.0	Glu-AdT subunit A	Amidase.	http://www.uniprot.org/uniprot/I1J2G9	MLOC_17554	88.0	Predicted protein	Disease-R_pln.	http://www.uniprot.org/uniprot/F2D2K1	Traes_5BL_650AEB81E2	99.0	Uncharacterized protein	Disease-R_pln.	http://www.uniprot.org/uniprot/W5FCF5	TRIUR3_10634	80.0	Uncharacterized protein	DUF616.	http://www.uniprot.org/uniprot/M8AC66	BGIOSGA032923	65.0	GDP-mannose 3,5-epimerase 1	Epimerase_deHydtase_N. NAD(P)-bd_dom.	http://www.uniprot.org/uniprot/A2Z7B3	F775_01114	79.0	Uncharacterized protein Wall-associated receptor kinase 2	EG-like_dom. EGF-like_Ca-bd_dom. EGF-type_Asp/Asn_hydroxyl_site. EGF_Ca-bd_CS. Kinase-like_dom. Ser-Thr/Tyr_kinase_cat_dom. WAK_GUB.	http://www.uniprot.org/uniprot/N1R1Y4
												Traes_5BL_D6543DA63	97.0	Uncharacterized protein	Disease-R_pln.	http://www.uniprot.org/uniprot/W5FCF5
[JD_c7452_325]	12,86	BRADI4G27490	75.0	Ferrochelatase	Ferrochelatase	http://www.uniprot.org/uniprot/I1IP67	HEMH	91.0	Ferrochelatase-2, chloroplastic	Ferrochelatase.	http://www.uniprot.org/uniprot/P42045	Traes_5BL_FF9AA4B58	99.0	Ferrochelatase	Ferrochelatase.	http://www.uniprot.org/uniprot/W5FKZ2	.	.	.	.	.	BGIOSGA032439	71.0	Putative uncharacterized protein	.	http://www.uniprot.org/uniprot/B8BFK6	.		.	.	.
[Kukri_c36789_230]	12,86	BRADI1G14990	86.0	Uncharacterized protein	.	http://www.uniprot.org/uniprot/I1GQE3	.	.	.	.	.	.	.		.	.	TRIUR3_10298	100.0	Enolase	Enolase. Enolase_C. Enolase_N.	http://www.uniprot.org/uniprot/M8A7U9	MIR1122, MIR1122	89.0	???	.	.	.	.	.	.
		BRADI1G02575	78.0	Uncharacterized protein	Cyt_P450.	http://www.uniprot.org/uniprot/I1GL60	.	.	.	.	.						TRIUR3_19187	94.0	GTPase-activating protein GYP7	Rab-GTPase-TBC_dom.	http://www.uniprot.org/uniprot/M7Z5E3
[Kukri_c39743_170]	12,86	.	.	.	.	.	.	.	.	.	.	Traes_5BL_6264502EF	89.0	Uncharacterized protein	.	http://www.uniprot.org/uniprot/A0A096USF6	TRIUR3_30204	80.0	Uncharacterized protein	.	http://www.uniprot.org/uniprot/M7YPE9	.	.	.	.	.	.	.	.	.	.
[TA004455-0314]	12,86	.	.	.	.	.	MLOC_53875	90.0	Predicted protein	CRAL-bd_toc_tran. CRAL/TRIO_N_dom.	http://www.uniprot.org/uniprot/F2E0H6	Traes_5BL_39A8A94BA	98.0	Uncharacterized protein	CRAL-bd_toc_tran. CRAL/TRIO_N_dom.	http://www.uniprot.org/uniprot/W5F9W5	.	.	.	.	.	.	.	.	.	.	.	.	.	.	.
[Ku_c69113_923]	12,86	.	.	.	.	.	MLOC_18781	92.0	Uncharacterized protein	.	http://www.uniprot.org/uniprot/M0V5L5	.	.	.	.	.	TRIUR3_13067	94.0	Uncharacterized protein	HARBI1_dom.	http://www.uniprot.org/uniprot/T1M6C6	.	.	.	.	.	F775_27672	88.0	Uncharacterized protein	CHP02058. Tubulin/FtsZ_2-layer-sand-dom.	http://www.uniprot.org/uniprot/M8C6U9
[Excalibur_rep_c68375_213]	12,86	BRADI3G56980	81.0	Uncharacterized protein	F-box_dom	http://www.uniprot.org/uniprot/I1IEI5	MLOC_27745	86.0	Uncharacterized protein	.	http://www.uniprot.org/uniprot/M0VGV0	Traes_5BL_7E9AD8270	99.0	Uncharacterized protein	.	http://www.uniprot.org/uniprot/W5FDU9	TRIUR3_15758	89.0	.	F-box_dom.	http://www.uniprot.org/uniprot/T1MDL9	BGIOSGA009330	83.0	Putative uncharacterized protein	F-box_dom.	http://www.uniprot.org/uniprot/A2XB79	F775_21149	89.0	Uncharacterized protein	F-box_dom.	http://www.uniprot.org/uniprot/M8B951
		BRADI3G56990	80.0	Uncharacterized protein		http://www.uniprot.org/uniprot/I1IEI7	MLOC_54953	86.0	Uncharacterized protein	G-protein_beta_WD-40_rep. WD40/YVTN_repeat-like_dom.	http://www.uniprot.org/uniprot/M0WVB8						TRIUR3_09413	86.0	.	.	http://www.uniprot.org/uniprot/T1LWH5	BGIOSGA009331	81.0	Putative uncharacterized protein	F-box_dom.	http://www.uniprot.org/uniprot/A2XB80	F775_15947	87.0	Uncharacterized protein	F-box_dom.	http://www.uniprot.org/uniprot/M8BFY2
[TA008675-0589]	12,86	BRADI4G29260	88.0	Uncharacterized protein	Pentatricopeptide_repeat. TPR-like_helical_dom.	http://www.uniprot.org/uniprot/I1IPT1	MLOC_38178	96.0	Uncharacterized protein	Pentatricopeptide_repeat. TPR-like_helical_dom.	http://www.uniprot.org/uniprot/M0VXD9	Traes_5BL_C27E18BAB	100.0	Uncharacterized protein	HS1-bd.	http://www.uniprot.org/uniprot/W5FHL0	TRIUR3_10296	98.0	Uncharacterized protein	Pentatricopeptide_repeat. TPR-like_helical_dom.	http://www.uniprot.org/uniprot/T1LYV5	BGIOSGA029873	84.0	Putative uncharacterized protein	HS1-bd. Pentatricopeptide_repeat. TPR-like_helical_dom.	http://www.uniprot.org/uniprot/B8BEZ0	.	.	.	.	.
[wsnp_Ex_c12909_20457407]	12,86	BRADI4G27940	90.0	Uncharacterized protein	Myb-like_dom.	http://www.uniprot.org/uniprot/I1IPC1	MLOC_55839	95.0	Uncharacterized protein	NAM-associated_C.	http://www.uniprot.org/uniprot/M0WZH8	Traes_5BL_D6547B7B6	100.0	Uncharacterized protein	NAM-associated_C.	http://www.uniprot.org/uniprot/W5FIP2	.	.	.	.	.	BGIOSGA030006	70.0	Putative uncharacterized protein	Myb-like_dom. SANT/Myb.	http://www.uniprot.org/uniprot/A2YZR4	F775_07467	97.0	Uncharacterized protein	.	http://www.uniprot.org/uniprot/M8C5Y6
																						BGIOSGA030004	68.0			http://www.uniprot.org/uniprot/A2YZR7	F775_07467	72.0	Uncharacterized protein	.	http://www.uniprot.org/uniprot/M8C5Y7
[IAAV3825]	12,86	BRADI3G36010	88.0	Uncharacterized protein	NAT4-rel. Xant/urac/vitC.	http://www.uniprot.org/uniprot/I1I736	MLOC_10755	97.0	Uncharacterized protein	NAT4-rel. Xant/urac/vitC.	http://www.uniprot.org/uniprot/M0UGI1	Traes_5BL_EBA1CD957	99.0	Uncharacterized protein	NAT4-rel. Xant/urac/vitC.	http://www.uniprot.org/uniprot/W5FJT7	TRIUR3_24872	79.0	Nucleobase-ascorbate transporter 6	NAT4-rel. Xant/urac/vitC.	http://www.uniprot.org/uniprot/M7ZNB0	BGIOSGA013804	89.0	Putative uncharacterized protein	EF-hand-dom_pair.	http://www.uniprot.org/uniprot/A2XNA2	F775_06466	94.0	Nucleobase-ascorbate transporter 6	NAT4-rel. Xant/urac/vitC.	http://www.uniprot.org/uniprot/M8BLS2
		BRADI4G29440	86.0	Uncharacterized protein	NAT4-rel. Xant/urac/vitC.	http://www.uniprot.org/uniprot/I1IPV1											TRIUR3_20756	79.0	Nucleobase-ascorbate transporter 6	NAT4-rel. Xant/urac/vitC.	http://www.uniprot.org/uniprot/M7YAL6						F775_07931	80.0	Nucleobase-ascorbate transporter 6	NAT4-rel. Xant/urac/vitC.	http://www.uniprot.org/uniprot/M8AJ20
		BRADI1G02575, BRADI1G03485	75.0	Uncharacterized protein	Cyt_P450.	http://www.uniprot.org/uniprot/I1GL60
[JG_c1889_344]	12,86	BRADI3G43130	69.0	Uncharacterized protein	Exonuclease.	http://www.uniprot.org/uniprot/I1I9K3	MLOC_55837	97.0	Uncharacterized protein	Cysteamine_dioxygenase. RmlC-like_jellyroll.	http://www.uniprot.org/uniprot/M0WZG8	Traes_5BL_FF192FC6A	100.0	Uncharacterized protein	Cysteamine_dioxygenase. RmlC-like_jellyroll.	http://www.uniprot.org/uniprot/W5FKX7	TRIUR3_26414	98.0	2-aminoethanethiol dioxygenase	Cysteamine_dioxygenase. RmlC-like_jellyroll. RmlC_Cupin.	http://www.uniprot.org/uniprot/M7ZUY5	BGIOSGA030009	77.0	Putative uncharacterized protein	Cysteamine_dioxygenase. RmlC-like_jellyroll.	http://www.uniprot.org/uniprot/B8BE95	F775_24414	72.0	Uncharacterized protein	.	http://www.uniprot.org/uniprot/M8BYJ8
																	TRIUR3_08649	73.0	Uncharacterized protein	.	http://www.uniprot.org/uniprot/M7YRH4
[wsnp_Ex_c48257_53217539]	12,86	BRADI4G27850	80.0	Uncharacterized protein	AP2/ERF_dom.	http://www.uniprot.org/uniprot/I1IPB1	MLOC_55173	92.0	Uncharacterized protein	AP2/ERF_dom. DNA-bd_dom.	http://www.uniprot.org/uniprot/M0WWA0	Traes_5BL_63E444E80	99.0	Uncharacterized protein	AP2/ERF_dom. DNA-bd_dom.	http://www.uniprot.org/uniprot/W5FCC3	TRIUR3_17496	97.0	Uncharacterized protein	AP2/ERF_dom. DNA-bd_dom.	http://www.uniprot.org/uniprot/T1MIB9	BGIOSGA030019	73.0	Putative uncharacterized protein	AP2/ERF_dom. DNA-bd_dom.	http://www.uniprot.org/uniprot/A2YZP2	F775_06426	95.0	Ethylene-responsive transcription factor ERF118	AP2/ERF_dom. DNA-bd_dom.	http://www.uniprot.org/uniprot/M8BT05
		BRADI2G60370	63.0	Uncharacterized protein	.	http://www.uniprot.org/uniprot/I1HV28																BGIOSGA009935	70.0	Coatomer subunit alpha	Coatomer_asu. G-protein_beta_WD-40_rep. WD40/YVTN_repeat-like_dom.	http://www.uniprot.org/uniprot/A2XLA1
[BS00002191_51]	12,86	.	.	.	.	.	MLOC_44224	89.0	Predicted protein	Hypoxia_induced_domain.	http://www.uniprot.org/uniprot/F2DZK2	Traes_5BL_FCA06CE1F	100.0	Uncharacterized protein	Hypoxia_induced_domain.	http://www.uniprot.org/uniprot/W5FKT5	.	.	.	.	.	.	.	.	.	.	.	.	.	.	.
[Kukri_c34434_1037]	12,86	BRADI4G08527	75.0	Uncharacterized protein	P-loop_NTPase.	http://www.uniprot.org/uniprot/I1IIU0	MLOC_11195	93.0	Uncharacterized protein	P-loop_NTPase. SMC6.	http://www.uniprot.org/uniprot/M0UI87	Traes_5BL_663F9F335	100.0	Uncharacterized protein	P-loop_NTPase.	http://www.uniprot.org/uniprot/W5FCI4	TRIUR3_28851	96.0	Uncharacterized protein	P-loop_NTPase. SMC6.	http://www.uniprot.org/uniprot/M8AHX1	BGIOSGA030299	72.0	Putative uncharacterized protein	P-loop_NTPase. RecF/RecN/SMC_N. SMC6.	http://www.uniprot.org/uniprot/B8BCZ6	F775_27251	95.0	Structural maintenance of chromosomes protein 6	P-loop_NTPase. RecF/RecN/SMC_N. SMC6.	http://www.uniprot.org/uniprot/N1QVA1
																	TRIUR3_29185	81.0	Uncharacterized protein	P-loop_NTPase. RecF/RecN/SMC_N. SMC6.	http://www.uniprot.org/uniprot/T1NF16						F775_03792	81.0	Uncharacterized protein	P-loop_NTPase. SMC6.	http://www.uniprot.org/uniprot/M8B6F2
[wsnp_JD_c10416_11077664]	12,86	BRADI4G27850	78.0	Uncharacterized protein	AP2/ERF_dom.	http://www.uniprot.org/uniprot/I1IPB1	MLOC_55173	92.0	Uncharacterized protein	AP2/ERF_dom. DNA-bd_dom.	http://www.uniprot.org/uniprot/M0WWA0	Traes_5BL_63E444E80	100.0	Uncharacterized protein	AP2/ERF_dom. DNA-bd_dom.	http://www.uniprot.org/uniprot/W5FCC3	TRIUR3_17496	95.0	Uncharacterized protein	AP2/ERF_dom. DNA-bd_dom.	http://www.uniprot.org/uniprot/T1MIB9	BGIOSGA030019	64.0	Putative uncharacterized protein	AP2/ERF_dom. DNA-bd_dom.	http://www.uniprot.org/uniprot/A2YZP2	F775_06426	97.0	Ethylene-responsive transcription factor ERF118	AP2/ERF_dom. DNA-bd_dom.	http://www.uniprot.org/uniprot/M8BT05
																						BGIOSGA027037	62.0	Putative uncharacterized protein	DUF810. Munc13_1. Munc13_dom-2.	http://www.uniprot.org/uniprot/A2YUW0
[Kukri_c23070_350]	12,86	.	.	.	.	.	.	.	.	.	.	Traes_5BL_78AA45906	99.0	Uncharacterized protein	MFS.	http://www.uniprot.org/uniprot/W5FDI4	.	.	.	.	.	.	.	.	.	.	.	.	.	.	.
Kukri_c32583_540	12,86	BRADI4G08430	71.0	Polyadenylate-binding protein	Nucleotide-bd_a/b_plait.	http://www.uniprot.org/uniprot/I1IIT0	MLOC_64479	90.0	Uncharacterized protein	ARM-like.	http://www.uniprot.org/uniprot/M0XZP8	Traes_2BS_CDE410A7D	100.0	Uncharacterized protein	.	http://www.uniprot.org/uniprot/W5BNW6	TRIUR3_19767	83.0	Endoribonuclease Dicer-like protein 1	Dicer_dimerisation_dom. dsRNA-bd_dom. Helicase_C. P-loop_NTPase. PAZ_dom. RNase_III_dom.	http://www.uniprot.org/uniprot/M8AE89	.	.	.	.	.	F775_07968	85.0	Endoribonuclease Dicer-1-like protein	DEAD/DEAH_box_helicase_dom. Dicer_dimerisation_dom. Helicase_ATP-bd. P-loop_NTPase. RNase_III_dom.	http://www.uniprot.org/uniprot/M8BLG1
		BRADI2G20600	64.0	Uncharacterized protein	.	http://www.uniprot.org/uniprot/I1HHW7
[BS00002208_51]	14,18	BRADI4G31410.1	36	Uncharacterized protein	Brix.	http://www.uniprot.org/uniprot/I1IQH7	MLOC_67376	46	Uncharacterized protein	Brix.	http://www.uniprot.org/uniprot/M0YAU1	Traes_5BL_A5F7D3709	101	Uncharacterized protein	Brix.	http://www.uniprot.org/uniprot/W5FG12	TRIUR3_26118	46	Uncharacterized protein	Brix.	http://www.uniprot.org/uniprot/M8A4B0	BGIOSGA017752	38	Putative uncharacterized protein	Brix.	http://www.uniprot.org/uniprot/A2Y6B9	F775_28003	46	Uncharacterized protein	Brix.	http://www.uniprot.org/uniprot/M8D1P4
[RFL_Contig3811_3709]	14,18	BRADI4G30200	40	Uncharacterized protein	DUF1666. Ribosomal_L34Ae.	http://www.uniprot.org/uniprot/I1IQ41	MLOC_5225	85	Uncharacterized protein	DUF1666. Ribosomal_L34Ae.	http://www.uniprot.org/uniprot/M0WK09	Traes_5BL_B5664D3E9	97	Uncharacterized protein	DUF1666. Ribosomal_L34Ae.	http://www.uniprot.org/uniprot/W5FGV5	TRIUR3_31696	93	Uncharacterized protein	DUF1666. Ribosomal_L34Ae.	http://www.uniprot.org/uniprot/M8A4C0	BGIOSGA029767	23	.	.	.	F775_32195	93	Uncharacterized protein	DUF1666. Ribosomal_L34Ae.	http://www.uniprot.org/uniprot/M8AR25
[BS00092953_51]	14,18	.	.	.	.	.	MLOC_59071	33	Uncharacterized protein	DIOX_N. IPNS-like. Oxoglu/Fe-dep_dioxygenase.	http://www.uniprot.org/uniprot/M0XDB6	Traes_5BL_10EF2471E	97	Uncharacterized protein	DIOX_N. IPNS-like. Isopenicillin-N_synthase. Oxoglu/Fe-dep_dioxygenase.	http://www.uniprot.org/uniprot/W5F7N6	.	.	.	.	.	BGIOSGA001973	18	Putative uncharacterized protein	Syntaxin/epimorphin_CS. Syntaxin_N. t-SNARE. T_SNARE_dom.	http://www.uniprot.org/uniprot/A2WMZ8	.
[RAC875_rep_c105322_99]	14,18	.	.	.	.	.	MLOC_55771	89	Predicted protein	DUF3675. Znf_RING-CH. Znf_RING/FYVE/PHD.	http://www.uniprot.org/uniprot/F2D0M3	Traes_5BL_0A18D8C41	97	Uncharacterized protein	DUF3675. Znf_RING-CH. Znf_RING/FYVE/PHD.	http://www.uniprot.org/uniprot/A0A0C4BJR8	TRIUR3_01898	85	Uncharacterized protein	DUF3675. Znf_RING-CH. Znf_RING/FYVE/PHD.	http://www.uniprot.org/uniprot/M7Z828	BGIOSGA030748	29	Putative uncharacterized protein	DUF3675. Znf_RING-CH. Znf_RING/FYVE/PHD.	http://www.uniprot.org/uniprot/A2Z173	F775_28965	85	Uncharacterized protein	DUF3675. Znf_RING-CH. Znf_RING/FYVE/PHD.	http://www.uniprot.org/uniprot/R7WDW1
[BS00049793_51]	14,18	.	.	.	.	.	.	.	.	.	.	Traes_5BL_77D18C784	93	Uncharacterized protein	D-isomer_DH_NAD-bd. NAD(P)-bd_dom.	http://www.uniprot.org/uniprot/A0A096USH6	.	.	.	.	.	BGIOSGA027576	17	Putative uncharacterized protein	.	http://www.uniprot.org/uniprot/B8BB64	.	.	.	.	.
[IACX6007]	14,18	.	.	.	.	.	MLOC_10472	68	Uncharacterized protein	.	http://www.uniprot.org/uniprot/M0UFK5	Traes_5BL_A595B1943	92	Uncharacterized protein	CAAX_protease.	http://www.uniprot.org/uniprot/W5FG09	TRIUR3_01900	80	Uncharacterized protein	CAAX_protease.	http://www.uniprot.org/uniprot/M8A6W5	BGIOSGA028727	22	Putative uncharacterized protein	CAAX_protease.	http://www.uniprot.org/uniprot/B8BB18	.	.	.	.	.
[wsnp_BE443187B_Ta_2_1]	14,18	.	.	.	.	.	MLOC_22184	53	Predicted protein	MAP65_Ase1_PRC1.	http://www.uniprot.org/uniprot/F2CTI9	Traes_5BL_CE6EA4264	121	Uncharacterized protein	MAP65_Ase1_PRC1.	http://www.uniprot.org/uniprot/W5FI89	TRIUR3_18204	85	Uncharacterized protein	MAP65_Ase1_PRC1.	http://www.uniprot.org/uniprot/M7YKY9	BGIOSGA005133	18	Putative uncharacterized protein	Hud_Sxl_RNA. Nucleotide-bd_a/b_plait. RRM_dom.	http://www.uniprot.org/uniprot/B8A972	F775_07635	89	Uncharacterized protein	MAP65_Ase1_PRC1.	http://www.uniprot.org/uniprot/M8B0N5
[IAAV5873]	14,18	BRADI4G31920	59	Uncharacterized protein	Annexin_pln. Annexin_repeat.	http://www.uniprot.org/uniprot/I1IQN4	MLOC_54650	133	Uncharacterized protein	Annexin_repeat.	http://www.uniprot.org/uniprot/M0WTY7	Traes_5BL_23101F4FA	201	Uncharacterized protein	Annexin_pln. Annexin_repeat.	http://www.uniprot.org/uniprot/W5F8N9	TRIUR3_04012	169	Annexin A13	Annexin_pln. Annexin_repeat.	http://www.uniprot.org/uniprot/M7Z2M5	BGIOSGA029650	28	Putative uncharacterized protein	Annexin_pln. Annexin_repeat.	http://www.uniprot.org/uniprot/B8BCJ7	F775_28110	173	Annexin A13	Annexin_pln. Annexin_repeat.	http://www.uniprot.org/uniprot/M8BNU2
[wsnp_Ex_rep_c66651_64963120]	14,18	BRADI4G30150	57	Uncharacterized protein	DUF3675. Znf_RING-CH. Znf_RING/FYVE/PHD.	http://www.uniprot.org/uniprot/I1IQ32	MLOC_55771	68	Predicted protein	DUF3675. Znf_RING-CH. Znf_RING/FYVE/PHD.	http://www.uniprot.org/uniprot/F2D0M3	Traes_5BL_0A18D8C41	201	Uncharacterized protein	DUF3675. Znf_RING-CH. Znf_RING/FYVE/PHD.	http://www.uniprot.org/uniprot/A0A0C4BJR8	TRIUR3_01898	69	Uncharacterized protein	DUF3675. Znf_RING-CH. Znf_RING/FYVE/PHD.	http://www.uniprot.org/uniprot/M7Z828	BGIOSGA030748	29	Putative uncharacterized protein	DUF3675. Znf_RING-CH. Znf_RING/FYVE/PHD.	http://www.uniprot.org/uniprot/A2Z173	F775_28965	122	Uncharacterized protein	DUF3675. Znf_RING-CH. Znf_RING/FYVE/PHD.	http://www.uniprot.org/uniprot/R7WDW1
[wsnp_Ku_c20701_30355248]	14,18	BRADI4G30070	116	Uncharacterized protein	FucosylTrfase_pln. GDP-Fuc_O-FucTrfase.	http://www.uniprot.org/uniprot/I1IQ22	MLOC_44757	148	Uncharacterized protein	.	http://www.uniprot.org/uniprot/M0W882	Traes_5BL_623FB9090	180	Uncharacterized protein	FucosylTrfase_pln. GDP-Fuc_O-FucTrfase.	http://www.uniprot.org/uniprot/W5FC84	TRIUR3_23110	172	Uncharacterized protein	FucosylTrfase_pln. GDP-Fuc_O-FucTrfase.	http://www.uniprot.org/uniprot/M8AGX2	BGIOSGA029773	96	Putative uncharacterized protein	FucosylTrfase_pln. GDP-Fuc_O-FucTrfase. Skp1_comp_dimer.	http://www.uniprot.org/uniprot/B8BF76	EMT16884	172	Uncharacterized protein	Chloro_AB-bd_pln. Chloroa_b-bind. Chlorophyll_a/b-bd_dom.	http://www.uniprot.org/uniprot/N1QZX5
		.	.	.	.	.																					EMT16885	172	Uncharacterized protein	GDP-Fuc_O-FucTrfase.	http://www.uniprot.org/uniprot/N1R1T3
[Jagger_c505_141]	14,18	.	.	.	.	.	MLOC_4624	81	Uncharacterized protein	.	http://www.uniprot.org/uniprot/M0WAA1	Traes_5BL_D42BB7A0C	101	Uncharacterized protein	.	http://www.uniprot.org/uniprot/W5FIJ6	.	.	.	.	.	BGIOSGA035008	18	Pyruvate kinase	Pyr_Knase. Pyrv/PenolPyrv_Kinase-like_dom. Pyrv_Knase-like_insert_dom. Pyrv_Knase_a/b. Pyrv_Knase_brl. Pyrv_Knase_C. Pyrv_Knase_insert_dom.	http://www.uniprot.org/uniprot/B8BJP8	.	.	.	.	.
[wsnp_Ku_c14332_22613741]	14,18	BRADI4G30270	78	Uncharacterized protein	Put_SAM_MeTrfase. SAM-dependent_MTases.	http://www.uniprot.org/uniprot/I1IQ48	MLOC_55283	142	Uncharacterized protein	Put_SAM_MeTrfase. SAM-dependent_MTases.	http://www.uniprot.org/uniprot/M0WWP3	Traes_5BL_E387CFB8A	151	Uncharacterized protein	Put_SAM_MeTrfase. SAM-dependent_MTases.	http://www.uniprot.org/uniprot/W5FJF0	TRIUR3_16429	146	Putative methyltransferase PMT2	Put_SAM_MeTrfase. SAM-dependent_MTases.	http://www.uniprot.org/uniprot/M7YGF2	BGIOSGA030756	59	Putative uncharacterized protein	Put_SAM_MeTrfase. SAM-dependent_MTases.	http://www.uniprot.org/uniprot/A2Z188	F775_29617	151	Uncharacterized protein	Put_SAM_MeTrfase. SAM-dependent_MTases.	http://www.uniprot.org/uniprot/M8CUF1
[BS00048572_51]	14,18	.	.	.	.	.	.	.	.	.	.	Traes_5DL_4FC15BDAB	65	Uncharacterized protein	.	http://www.uniprot.org/uniprot/W5FT67	TRIUR3_03507	18	Uncharacterized protein	Thaumatin.	http://www.uniprot.org/uniprot/M8AS69	BGIOSGA033682	19	Putative uncharacterized protein	Glutathione-S-Trfase_C-like. Glutathione_S-Trfase_N. Thioredoxin-like_fold.	http://www.uniprot.org/uniprot/A2ZG26	F775_05255	65	Uncharacterized protein	.	http://www.uniprot.org/uniprot/R7WGD3
[Kukri_c47349_450]	14,18	.	.	.	.	.	.	.	.	.	.	.	.	.	.	.	.	.	.	.	.	BGIOSGA020769	16	Putative uncharacterized protein	Epimerase_deHydtase_N. NAD(P)-bd_dom.	http://www.uniprot.org/uniprot/B8B0T2	.	.	.	.	.
wsnp_BE497820B_Ta_2_1	14,18	BRADI1G02575.1	47	Uncharacterized protein	Cyt_P450. Cyt_P450_CS. Cyt_P450_E_grp-I.	http://www.uniprot.org/uniprot/I1GL60	MLOC_53144	78	Uncharacterized protein	Pept_S26A_signal_pept_1. Pept_S26A_signal_pept_1_CS. Pept_S26A_signal_pept_1_Lys-AS. Pept_S26A_signal_pept_1_Ser-AS. Peptidase_S24/S26_b-rbn. Peptidase_S24_S26. Peptidase_S24_S26A/B/C.	http://www.uniprot.org/uniprot/M0WNA0	Traes_5BL_64C8EB461	117	Uncharacterized protein	Pept_S26A_signal_pept_1. Pept_S26A_signal_pept_1_CS. Pept_S26A_signal_pept_1_Lys-AS. Pept_S26A_signal_pept_1_Ser-AS. Peptidase_S24/S26_b-rbn. Peptidase_S24_S26. Peptidase_S24_S26A/B/C.	http://www.uniprot.org/uniprot/W5FCE6	TRIUR3_04013	95	Thylakoidal processing peptidase 1, chloroplastic	Pept_S26A_signal_pept_1. Pept_S26A_signal_pept_1_Lys-AS. Pept_S26A_signal_pept_1_Ser-AS. Peptidase_S24/S26_b-rbn. Peptidase_S24_S26. Peptidase_S24_S26A/B/C.	http://www.uniprot.org/uniprot/M8AA53	BGIOSGA029649	44	Putative uncharacterized protein	Pept_S26A_signal_pept_1. Pept_S26A_signal_pept_1_CS. Pept_S26A_signal_pept_1_Ser-AS. Peptidase_S24/S26_b-rbn. Peptidase_S24_S26A/B/C. Peptidase_S26.	http://www.uniprot.org/uniprot/A2Z1Y4	F775_06707	93	Putative thylakoidal processing peptidase 2, chloroplastic	Pept_S26A_signal_pept_1. Pept_S26A_signal_pept_1_CS. Pept_S26A_signal_pept_1_Lys-AS. Pept_S26A_signal_pept_1_Ser-AS. Peptidase_S24/S26_b-rbn. Peptidase_S24_S26. Peptidase_S24_S26A/B/C.	http://www.uniprot.org/uniprot/M8CSJ2
		BRADI1G07570.1	47	Uncharacterized protein	Pept_S26A_signal_pept_1. Pept_S26A_signal_pept_1_CS. Pept_S26A_signal_pept_1_Lys-AS. Pept_S26A_signal_pept_1_Ser-AS. Peptidase_S24/S26_b-rbn. Peptidase_S24_S26. Peptidase_S24_S26A/B/C.	http://www.uniprot.org/uniprot/I1GMY4
[Excalibur_c8082_478]	15,53	BRADI4G33090	85.0	Uncharacterized protein	Cellulose_synth.	http://www.uniprot.org/uniprot/I1IR20	MLOC_65914	95.0	Uncharacterized protein	Cellulose_synth. Nucleotide-diphossugar_trans.	http://www.uniprot.org/uniprot/M0Y5N1	Traes_5BL_595463605	98.0	Uncharacterized protein	Cellulose_synth.	http://www.uniprot.org/uniprot/W5FBT7	TRIUR3_12444	99.0	Cellulose synthase-like protein E6	Cellulose_synth.	http://www.uniprot.org/uniprot/M7ZPA7	BGIOSGA029584	80.0	Putative uncharacterized protein	Cellulose_synth.	http://www.uniprot.org/uniprot/B8BCV7	F775_05137	100.0	Cellulose synthase-like protein E6	Cellulose_synth.	http://www.uniprot.org/uniprot/R7W714
		BRADI4G33080	81.0	Uncharacterized protein	Cellulose_synth.	http://www.uniprot.org/uniprot/I1IR19	MLOC_52756	86.0	Uncharacterized protein	Cit_transptr-like_dom.	http://www.uniprot.org/uniprot/M0WLR6	Traes_5BL_5954636051	98.0	Uncharacterized protein	Cellulose_synth.	http://www.uniprot.org/uniprot/W5FBT7											F775_17281	90.0	Cellulose synthase-like protein E7	Cellulose_synth.	http://www.uniprot.org/uniprot/R7W8E6
[BS00108020_51]	15,53	.	.	.	.	.	MLOC_66757	100.0	Uncharacterized protein	Kinase-like_dom. Ser/Thr_dual-sp_kinase.	http://www.uniprot.org/uniprot/M0Y8P8	Traes_5BL_76BA02B70	100.0	Uncharacterized protein	Kinase-like_dom. Ser/Thr_dual-sp_kinase.	http://www.uniprot.org/uniprot/W5FDF1	.	.	.	.	.	.	.	.	.	.	.	.	.	.	.
							MLOC_66757	95.0	Uncharacterized protein	Kinase-like_dom. Ser/Thr_dual-sp_kinase.	http://www.uniprot.org/uniprot/M0Y8P8
[BS00070507_51]	15,53	BRADI4G40727	66.0	Uncharacterized protein	AAA+_ATPase. / Leu-rich_rpt.	http://www.uniprot.org/uniprot/I1ITS5	.	.	.	.	.	.	.	.	.	.	.	.	.	.	.	.	.	.	.	.	.	.	.	.	.
[BS00028183_51]	15,53	BRADI4G19570	90.0	Uncharacterized protein	ADF-H/Gelsolin-like_dom.	http://www.uniprot.org/uniprot/I1ILU9	MLOC_63720	90.0	Uncharacterized protein	.	http://www.uniprot.org/uniprot/M0XWL2	Traes_5BL_58B51C6FB1	100.0	Uncharacterized protein	.	http://www.uniprot.org/uniprot/W5FBS3	TRIUR3_20232	93.0	Uncharacterized protein	.	http://www.uniprot.org/uniprot/M7Z5N5	BGIOSGA000687	71.0	Putative uncharacterized protein	Bulb-type_lectin_dom. ConA-like_dom. EG-like_dom. Kinase-like_dom. PAN-2_domain. S-locus_recpt_kinase_C.	http://www.uniprot.org/uniprot/A2WVT7	.	.	.	.	.
		BRADI4G32900	80.0	Uncharacterized protein	.	http://www.uniprot.org/uniprot/I1IQZ7
		BRADI4G32900	79.0	Uncharacterized protein	.	http://www.uniprot.org/uniprot/I1IQZ7
[wsnp_Ex_c6548_11355524]	15,53	BRADI4G33370	83.0	Uncharacterized protein	WRKY_DNA-bd.	http://www.uniprot.org/uniprot/I1IR53	MLOC_58019	87.0	Uncharacterized protein	WRKY_DNA-bd.	http://www.uniprot.org/uniprot/M0X915	Traes_5BL_17A712C94	87.0	Uncharacterized protein	WRKY_DNA-bd.	http://www.uniprot.org/uniprot/W5F811	TRIUR3_09462	94.0	Putative WRKY transcription factor 2	WRKY_DNA-bd.	http://www.uniprot.org/uniprot/M7YNS1	BGIOSGA029574	79.0	Putative uncharacterized protein	WRKY_DNA-bd.	http://www.uniprot.org/uniprot/B8BCT6	F775_09872	93.0	Putative WRKY transcription factor 2	WRKY_DNA-bd.	http://www.uniprot.org/uniprot/M8C579
		BRADI4G30290	83.0	Uncharacterized protein	MFS_dom. Sugar/inositol_transpt.	http://www.uniprot.org/uniprot/I1IQ50	MLOC_58019	87.0	Uncharacterized protein	WRKY_DNA-bd.	http://www.uniprot.org/uniprot/M0X916	Traes_5BL_17A712C94	83.0	Uncharacterized protein	WRKY_DNA-bd.	http://www.uniprot.org/uniprot/W5F811	TRIUR3_09462	93.0	Putative WRKY transcription factor 3	WRKY_DNA-bd.	http://www.uniprot.org/uniprot/M7YNS2
		BRADI4G33370	74.0	Uncharacterized protein	WRKY_DNA-bd.	http://www.uniprot.org/uniprot/I1IR53						Traes_5BL_B98442666	79.0	Uncharacterized protein	.	http://www.uniprot.org/uniprot/W5FH40
[BS00064767_51]	15,53	.	.	.	.	.	.	.	.	.	.	Traes_5BL_FAB985C54	98.0	Uncharacterized protein	Pentatricopeptide_repeat.	http://www.uniprot.org/uniprot/W5FKP9	.	.	.	.	.	.	.	.	.	.	.	.	.	.	.
[Excalibur_c32630_104]	15,53	BRADI4G32967	87.0	Uncharacterized protein	bHLH_dom	http://www.uniprot.org/uniprot/I1IR06	MLOC_51044	82.0	Uncharacterized protein	ARM-like. BEACH_dom. ConA-like_dom. WD40/YVTN_repeat-like_dom.	http://www.uniprot.org/uniprot/M0WFL6	Traes_5BL_AAC9C7238	93.0	Uncharacterized protein	bHLH_dom.	http://www.uniprot.org/uniprot/A0A096USM3	.	.	.	.	.	BGIOSGA030958	87.0	Putative uncharacterized protein	bHLH_dom.	http://www.uniprot.org/uniprot/B8BCR2	F775_23096	100.0	Pentatricopeptide repeat-containing protein	bHLH_dom. Pentatricopeptide_repeat. TPR-like_helical_dom.	http://www.uniprot.org/uniprot/R7W647
		BRADI3G38970	81.0	Uncharacterized protein	bHLH_dom	http://www.uniprot.org/uniprot/I1I845
[Excalibur_c49271_183]	15,53	.	.	.	.	.	MLOC_91	94.0	Uncharacterized protein	Leu-rich_rpt. NB-ARC. P-loop_NTPase.	http://www.uniprot.org/uniprot/M0ZEL2	Traes_5BL_1C36F86791	98.0	Uncharacterized protein	PI3/4_kinase_cat_dom.	http://www.uniprot.org/uniprot/W5F8B1	.	.	.	.	.	.	.	.	.	.	.	.	.	.	.
[Tdurum_contig42092_348]	15,53	BRADI3G15120	69.0	Uncharacterized protein	.	http://www.uniprot.org/uniprot/I1I0Z2	.	.	.	.	.	.	.	.	.	.	TRIUR3_22556	73.0	Uncharacterized protein	His_deacetylse.	http://www.uniprot.org/uniprot/M8AM96	BGIOSGA023775	68.0	Putative uncharacterized protein	Chromo/shadow_dom. Helicase_ATP-bd. Homeodomain-like. P-loop_NTPase. SNF2_N.	http://www.uniprot.org/uniprot/B8B5J6	F775_04394	72.0	Uncharacterized protein	His_deacetylse.	http://www.uniprot.org/uniprot/M8C3C0
[IAAV5469]	15,53	BRADI4G32941	90.0	Uncharacterized protein	HATPase_C. Hsp90_	http://www.uniprot.org/uniprot/I1IR02	MLOC_3272	95.0	Uncharacterized protein	HATPase_C. Heat_shock_protein_90_CS. Ribosomal_S5_D2-typ_fold.	http://www.uniprot.org/uniprot/M0VKI5	Traes_5BL_37ECD3B1E	97.0	Uncharacterized protein	HATPase_C. Hsp90_fam. Ribosomal_S5_D2-typ_fold.	http://www.uniprot.org/uniprot/A0A096USB9	TRIUR3_31474	96.0	Endoplasmin	HATPase_C. Heat_shock_protein_90_CS. Hsp90_fam. Ribosomal_S5_D2-typ_fold.	http://www.uniprot.org/uniprot/M7YUX6	BGIOSGA029594	88.0	Putative uncharacterized protein	HATPase_C. Heat_shock_protein_90_CS. Ribosomal_S5_D2-typ_fold.	http://www.uniprot.org/uniprot/B8BCQ3	F775_01522	96.0	Endoplasmin	F-box_dom. HATPase_C. Heat_shock_protein_90_CS. Ribosomal_S5_D2-typ_fold.	http://www.uniprot.org/uniprot/N1QRT3
		BRADI3G38897	85.0	Uncharacterized protein	HATPase_C. Hsp90_	http://www.uniprot.org/uniprot/I1I838																BGIOSGA026764	85.0	Putative uncharacterized protein	HATPase_C. Heat_shock_protein_90_CS. Ribosomal_S5_D2-typ_fold.	http://www.uniprot.org/uniprot/B8BC47
Ex_c66350_301	15,53	BRADI4G32960	87.0	Uncharacterized protein	Cellulose_synth.	http://www.uniprot.org/uniprot/I1IR19	MLOC_57440	97.0	Uncharacterized protein	PI3/4_kinase_cat_dom.	http://www.uniprot.org/uniprot/M0X6K5	Traes_5BL_1C36F86791	97.0	Uncharacterized protein	PI3/4_kinase_cat_dom.	http://www.uniprot.org/uniprot/W5F8B1	TRIUR3_12912	75.0	Uncharacterized protein	PI3/4_kinase_cat_dom.	http://www.uniprot.org/uniprot/T1M5X7	BGIOSGA029593	90.0	Putative uncharacterized protein	PI3/4_kinase_cat_dom. Ubiquitin-rel_dom.	http://www.uniprot.org/uniprot/B8BCQ5	F775_32640	97.0	Phosphatidylinositol 4-kinase type 2-alpha	PI3/4_kinase_cat_dom.	http://www.uniprot.org/uniprot/M8CQL6
		BRADI3G38960	77.0	Uncharacterized protein	PI3/4_kinase_cat_dom.	http://www.uniprot.org/uniprot/I1I844	MLOC_55934	75.0	Uncharacterized protein	PI3/4_kinase_cat_dom. Ubiquitin-rel_dom.	http://www.uniprot.org/uniprot/M0WZY2
